# Supplementary material for: MicroRNA-1253 Regulation of WASF2 (WAVE2) and its Relevance to Racial Health Disparities
Source: Genes (Basel). 2020 May 20;11(5):572. doi: 10.3390/genes11050572 (PMC7288301; doi:10.3390/genes11050572)
Supplement: Supplementary file 1 [file genes-11-00572-s001.zip]

Archive with 2 entries (2 files):
- Arkorful et al_SupplementaryMaterial_Revised_Round2/Akorful et al_SupplementaryMaterials_RevisionsRound2.docx
- Arkorful et al_SupplementaryMaterial_Revised_Round2/Arkorful et al_Supplementary File 1_Round2Revisions.xlsx
