# Supplementary material for: MicroRNA-1253 Regulation of WASF2 (WAVE2) and its Relevance to Racial Health Disparities
Source: Genes (Basel). 2020 May 20;11(5):572. doi: 10.3390/genes11050572 (PMC7288301; doi:10.3390/genes11050572)
Supplement: Supplementary file 1 [file genes-11-00572-s001.zip › Arkorful et al_SupplementaryMaterial_Revised_Round2/Arkorful et al_Supplementary File 1_Round2Revisions.xlsx]

## Sheet: Fig1A_DIANAmicroTPredictions
DIANA microT List (miR-1253) (Figure 1A)
A1CF
A2ML1
AAK1
AAMP
AASDH
ABCB10
ABCB5
ABCC12
ABCC2
ABCC4
ABCC5
ABCC6
ABCC8
ABCC9
ABCF1
ABCG1
ABCG2
ABCG4
ABHD12B
ABHD14B
ABHD16A
ABHD17A
ABHD2
ABI1
ABI2
ABL1
ABL2
ABLIM2
ABLIM3
ABTB1
AC002451.1
AC004899.1
AC006967.1
AC008948.1
AC009365.3
AC010336.1
AC010547.9
AC012215.1
AC020907.1
AC022498.1
AC023632.1
AC024257.1
AC024592.12
AC068987.1
AC079210.1
AC079602.1
AC105020.1
AC117834.1
AC135983.2
AC138655.1
AC139100.2
AC144568.2
ACKR3
ACLY
ACO1
ACOT11
ACOT13
ACOT8
ACP6
ACPP
ACRV1
ACSL1
ACSL3
ACSL4
ACSM4
ACSS2
ACSS3
ACTA1
ACTBL2
ACTC1
ACTG2
ACTR10
ACTR1A
ACTR3C
ACVR1
ACVR2B
ACVRL1
ACY1
ADAM11
ADAM12
ADAM19
ADAM23
ADAM30
ADAMTS12
ADAMTS13
ADAMTS14
ADAMTS18
ADAMTS20
ADAMTS3
ADAMTS4
ADAMTS6
ADAMTSL3
ADAT1
ADAT2
ADCK1
ADCY1
ADCY4
ADCY5
ADCY9
ADCYAP1
ADCYAP1R1
ADD2
ADGB
ADH6
ADIPOQ
ADIPOR2
ADNP
ADPGK
ADPRM
ADRBK2
ADTRP
AEN
AFAP1
AFF1
AFF2
AGBL3
AGBL4
AGMO
AGO1
AGO2
AGO3
AGO4
AGPAT1
AGPAT3
AGPAT5
AGPAT6
AGPS
AHCYL1
AHCYL2
AHI1
AHRR
AHSA1
AICDA
AIF1L
AIFM3
AIG1
AIM1
AJAP1
AJUBA
AK5
AKAP1
AKAP10
AKAP11
AKAP13
AKAP5
AKAP6
AKAP8L
AKAP9
AKNAD1
AKT3
AL031663.2
AL031666.2
AL033381.1
AL079342.1
AL136531.1
AL353791.1
AL356356.1
AL441883.1
AL590452.1
AL590483.1
AL626787.1
AL953854.2
ALDH1A2
ALDH1A3
ALDH5A1
ALDH7A1
ALDOC
ALG10
ALG10B
ALG14
ALG2
ALG3
ALG5
ALG9
ALKBH1
ALKBH2
ALOXE3
ALPK1
ALPK3
ALS2
ALS2CL
AMDHD1
AMDHD2
AMER1
AMER2
AMIGO2
AMMECR1L
AMOT
AMOTL1
AMPD2
AMPH
ANAPC1
ANAPC13
ANAPC16
ANAPC4
ANAPC5
ANGEL1
ANGPT1
ANGPT2
ANK2
ANK3
ANKDD1B
ANKFY1
ANKH
ANKRD11
ANKRD18B
ANKRD26
ANKRD28
ANKRD29
ANKRD30B
ANKRD30BL
ANKRD32
ANKRD34C
ANKRD36C
ANKRD40
ANKRD46
ANKRD49
ANKRD50
ANKRD52
ANKRD66
ANKS1A
ANKS6
ANLN
ANO1
ANO5
ANO6
ANO8
ANTXR2
ANXA3
ANXA8
ANXA8L1
ANXA8L2
AP000695.1
AP000769.1
AP000783.1
AP000867.1
AP000889.3
AP001652.1
AP003774.4
AP1G1
AP2B1
AP3B1
AP3B2
AP3D1
AP3M1
AP3M2
AP3S2
APBA1
APBB2
APBB3
APC
APC2
APEH
APEX2
APH1B
API5
APLN
APOBEC3A
APOBEC3B
APOBEC4
APOC4
APOC4-APOC2
APOL6
APOLD1
APP
APPL1
APRT
AQP1
AQP11
AQP2
AQP4
AQP9
AQPEP
AQR
AR
ARCN1
AREL1
ARF3
ARHGAP1
ARHGAP11A
ARHGAP12
ARHGAP15
ARHGAP18
ARHGAP19-SLIT1
ARHGAP20
ARHGAP26
ARHGAP29
ARHGAP31
ARHGAP32
ARHGAP36
ARHGAP39
ARHGAP42
ARHGAP9
ARHGEF10
ARHGEF11
ARHGEF12
ARHGEF15
ARHGEF17
ARHGEF26
ARHGEF33
ARHGEF38
ARHGEF5
ARHGEF6
ARHGEF9
ARID1A
ARID2
ARID3A
ARID3B
ARID5A
ARIH2
ARL10
ARL14EP
ARL15
ARL16
ARL17A
ARL3
ARL4A
ARL4C
ARL4D
ARL5A
ARL8B
ARMC12
ARMCX3
ARMS2
ARNT2
ARNTL
ARSB
ARSG
ART4
ASB1
ASB11
ASB13
ASB14
ASB15
ASB2
ASCC1
ASCL4
ASF1A
ASH1L
ASIC1
ASIC2
ASPA
ASPHD1
ASRGL1
ASTN2
ASUN
ASXL2
ASXL3
ASZ1
ATAD1
ATAD2
ATAT1
ATCAY
ATE1
ATF6
ATF6B
ATF7
ATG13
ATG14
ATG2B
ATG3
ATG7
ATG9A
ATL3
ATM
ATOH8
ATP10A
ATP13A4
ATP1A3
ATP1B2
ATP1B3
ATP2A2
ATP2B1
ATP2B2
ATP5G1
ATP5G2
ATP5SL
ATP6AP1
ATP6V0B
ATP6V1B2
ATP6V1F
ATP6V1G2
ATP6V1G2-DDX39B
ATP7A
ATP8A1
ATP8A2
ATP8B1
ATP8B2
ATP8B4
ATP9A
ATP9B
ATPAF2
ATR
ATRX
ATXN1
ATXN10
ATXN1L
ATXN2L
ATXN3
ATXN7L1
ATXN7L2
AUNIP
AURKC
AVL9
AWAT2
AXL
B3GALNT2
B3GALT1
B3GALT5
B3GNT4
B4GALT4
B4GALT5
B4GALT6
BAAT
BACE2
BACH1
BACH2
BAG1
BAG5
BAI3
BAIAP2
BAIAP2L1
BAK1
BANK1
BASP1
BAZ1B
BAZ2A
BBS10
BBX
BCAP29
BCAS1
BCAS4
BCAT1
BCL10
BCL11A
BCL11B
BCL2L14
BCL6
BCL6B
BCL7A
BCL9
BCL9L
BCLAF1
BCOR
BDNF
BECN1
BEND4
BEND7
BET1
BET1L
BICD1
BICD2
BIRC5
BLM
BLOC1S1
BLOC1S2
BLOC1S5-TXNDC5
BLVRA
BMF
BMI1
BMP1
BMP3
BMP5
BMPR1A
BMPR2
BMX
BNC2
BOD1L1
BOK
BPHL
BPIFB2
BPY2
BRAF
BRCA1
BRCC3
BRD4
BRD8
BRF1
BRPF1
BRPF3
BRWD1
BRWD3
BSN
BTAF1
BTBD11
BTBD7
BTBD9
BTG1
BTG2
BTK
BTN2A2
BTNL8
BTRC
BUB3
BZRAP1
C10orf105
C10orf12
C10orf128
C10orf2
C10orf25
C10orf32
C10orf54
C10orf67
C10orf76
C10orf90
C10orf95
C11orf16
C11orf44
C11orf45
C11orf58
C11orf88
C12orf29
C12orf36
C12orf39
C12orf4
C12orf42
C12orf43
C12orf49
C12orf56
C12orf66
C12orf79
C14orf132
C14orf159
C14orf37
C15orf27
C15orf57
C16orf45
C16orf47
C16orf52
C16orf72
C16orf74
C16orf87
C16orf93
C17orf50
C17orf51
C17orf66
C17orf75
C17orf78
C18orf25
C18orf63
C19orf47
C19orf54
C1GALT1
C1orf105
C1orf115
C1orf147
C1orf173
C1orf180
C1orf194
C1orf200
C1orf21
C1orf213
C1orf216
C1orf226
C1orf227
C1orf68
C1orf86
C1orf95
C1QC
C1QTNF3
C1QTNF4
C1QTNF6
C1QTNF7
C1RL
C20orf112
C20orf166
C20orf194
C20orf197
C20orf85
C21orf128
C21orf67
C21orf90
C21orf91
C22orf26
C22orf39
C2CD2L
C2CD3
C2orf16
C2orf43
C2orf44
C2orf54
C2orf66
C2orf76
C2orf88
C3orf14
C3orf17
C3orf27
C3orf36
C3orf56
C3orf62
C3orf67
C3orf70
C3orf72
C3orf80
C4BPB
C4orf17
C4orf22
C4orf29
C4orf32
C4orf33
C4orf40
C4orf45
C4orf46
C4orf47
C5AR1
C5AR2
C5orf45
C5orf49
C5orf51
C5orf56
C5orf60
C5orf63
C5orf66
C6orf106
C6orf203
C6ORF50
C6orf89
C7
C7orf60
C7orf73
C7orf76
C8orf17
C8orf22
C8orf33
C8orf34
C8orf4
C8orf58
C8orf74
C8orf82
C8orf88
C9
C9orf135
C9orf171
C9orf72
CA1
CA10
CA12
CA2
CA7
CAAP1
CABLES1
CABP5
CACNA1E
CACNA2D3
CACNB2
CACNB4
CACNG4
CACUL1
CADM1
CADM2
CADM3
CADPS
CADPS2
CALB2
CALCRL
CALD1
CALM1
CALM3
CALR
CAMK1D
CAMK2D
CAMK2N1
CAMKK2
CAMKV
CAMTA2
CANX
CAP1
CAPN12
CAPN14
CAPN5
CAPN8
CAPN9
CAPNS1
CAPRIN2
CAPSL
CAPZA1
CARD10
CARD8
CARF
CASC1
CASC3
CASK
CASP14
CATSPER2
CATSPERG
CAV2
CBFA2T2
CBFA2T3
CBL
CBLB
CBR4
CBX5
CBX8
CCBE1
CCDC102A
CCDC103
CCDC108
CCDC120
CCDC126
CCDC127
CCDC135
CCDC138
CCDC14
CCDC141
CCDC149
CCDC15
CCDC180
CCDC23
CCDC30
CCDC36
CCDC50
CCDC6
CCDC62
CCDC64
CCDC66
CCDC68
CCDC88A
CCDC89
CCDC90B
CCDC91
CCDC93
CCL28
CCL4
CCL4L1
CCL4L2
CCND2
CCNE2
CCNG2
CCNL2
CCNY
CCNYL1
CCP110
CCR3
CCR4
CCSAP
CCSER2
CCT3
CCT4
CCT5
CD109
CD163
CD1A
CD1C
CD200
CD207
CD209
CD22
CD226
CD247
CD248
CD276
CD28
CD300E
CD300LG
CD38
CD3E
CD4
CD40LG
CD47
CD53
CD59
CD84
CD86
CD93
CDC14A
CDC14B
CDC20B
CDC25C
CDC27
CDC42BPA
CDC42EP3
CDC42SE1
CDC73
CDCA7
CDCA7L
CDH24
CDH6
CDH7
CDHR3
CDHR5
CDIPT
CDK10
CDK12
CDK13
CDK14
CDK17
CDK18
CDK19
CDK2
CDK2AP1
CDK2AP2
CDK5R1
CDK5RAP2
CDK5RAP3
CDK6
CDKN2AIP
CDON
CDR2
CDS1
CDS2
CDSN
CDX1
CDX2
CEACAM1
CEACAM7
CEBPG
CEBPZ-AS1
CECR1
CECR2
CECR6
CELF1
CELF2
CELF6
CENPN
CENPP
CEP120
CEP128
CEP152
CEP164
CEP192
CEP350
CEP41
CEP63
CEP68
CEP72
CEP78
CEP85
CEP97
CEPT1
CERS2
CERS3
CERS6
CES1
CETN2
CFLAR
CGB1
CHAC1
CHAMP1
CHCHD5
CHD2
CHD4
CHD6
CHDH
CHFR
CHIC1
CHKB-CPT1B
CHL1
CHMP1B
CHMP2B
CHMP7
CHN1
CHODL
CHP1
CHPF
CHPT1
CHRD
CHRDL1
CHRM2
CHRM3
CHRNA1
CHRNA10
CHRNA2
CHRNA7
CHRNB1
CHRNB2
CHST15
CHSY1
CHTF8
CHTOP
CIITA
CILP2
CIRBP
CISD3
CKAP2
CKAP4
CKAP5
CKB
CKS2
CLASP2
CLCN2
CLCN3
CLCN4
CLCN5
CLCN6
CLDN18
CLDN2
CLDN9
CLEC1A
CLEC1B
CLEC4E
CLEC6A
CLIC5
CLIC6
CLINT1
CLK4
CLLU1
CLMN
CLN5
CLOCK
CLSTN2
CLSTN3
CLUAP1
CLVS2
CMKLR1
CMPK2
CMTM7
CNDP1
CNDP2
CNKSR3
CNNM2
CNOT10
CNOT6
CNOT6L
CNOT8
CNPPD1
CNPY4
CNR2
CNTF
CNTN3
CNTN5
CNTN6
CNTNAP3
CNTNAP3B
CNTNAP4
CNTNAP5
CNTROB
COBLL1
COCH
COG2
COG5
COG6
COIL
COL11A1
COL14A1
COL17A1
COL1A1
COL22A1
COL3A1
COL4A3
COL4A4
COL4A6
COL8A1
COL9A2
COLCA1
COMMD10
COMMD7
COPA
COPS2
COQ5
CORIN
CORO7
COX10
COX11
CPA3
CPD
CPEB2
CPEB3
CPEB4
CPLX1
CPM
CPNE8
CPOX
CPSF6
CPT1C
CRAMP1L
CRB1
CRBN
CRCP
CREB3L2
CREB5
CREBL2
CREBZF
CRELD1
CRISP3
CRTAP
CRX
CRY2
CRYAA
CRYAB
CRYZ
CSAD
CSF1
CSF1R
CSF2RB
CSGALNACT1
CSH2
CSHL1
CSMD3
CSN3
CSNK1G1
CSNK1G2
CSNK1G3
CSNK2A1
CSNK2A2
CSRNP1
CSRNP2
CSRNP3
CSRP1
CST11
CSTF2
CT62
CTB-186H2.3
CTBS
CTD-2162K18.4
CTD-2267D19.3
CTD-3138B18.4
CTDSP1
CTDSPL
CTDSPL2
CTNND1
CTSC
CTSK
CTSO
CUEDC1
CUL4B
CUTC
CUX1
CUZD1
CWC25
CXCL12
CXCL17
CXCL6
CXCL9
CXCR6
CXorf36
CXorf38
CXXC5
CYB561D1
CYBRD1
CYP11B1
CYP1B1
CYP24A1
CYP26A1
CYP27C1
CYP2C19
CYP2C8
CYP2S1
CYP2U1
CYP3A5
CYP3A7
CYP46A1
CYP4A11
CYP4A22
CYP4B1
CYP4F11
CYP51A1
CYP7A1
CYSLTR2
CYTH1
CYTH4
CYTIP
D2HGDH
DAAM2
DAB1
DAB2
DACH2
DACT1
DACT2
DAO
DAZ1
DAZ2
DAZ3
DAZ4
DAZAP2
DAZL
DBN1
DBNL
DBT
DBX2
DCAF10
DCAF11
DCAF16
DCAF17
DCAF5
DCAF6
DCAF7
DCAF8
DCBLD1
DCBLD2
DCDC1
DCDC2
DCLRE1B
DCLRE1C
DCP2
DCTN3
DCUN1D1
DCUN1D3
DCUN1D4
DCUN1D5
DCX
DDA1
DDAH1
DDN
DDR1
DDR2
DDX10
DDX11
DDX17
DDX19A
DDX21
DDX26B
DDX5
DDX50
DDX58
DDX6
DEDD2
DEFB118
DEGS1
DENND1B
DENND3
DENND4C
DENR
DEPDC1
DEPTOR
DERL1
DESI1
DESI2
DFFA
DGCR14
DGKA
DGKE
DGKG
DGKH
DGKI
DHFR
DHRS1
DHRS12
DHRS3
DHTKD1
DHX30
DHX36
DHX57
DIABLO
DIAPH1
DIAPH2
DICER1
DIDO1
DIEXF
DIO2
DIP2A
DIP2B
DIRAS2
DIRC2
DIS3L2
DISP2
DIXDC1
DKFZP434H0512
DKFZP434O1614
DKFZP761J1410
DKFZP779L1853
DLEU7
DLG2
DLG4
DLGAP2
DLL3
DLST
DLX1
DLX3
DLX6
DMBX1
DMD
DMKN
DMRT2
DMRTA1
DMTN
DMXL1
DMXL2
DNAAF3
DNAH10OS
DNAH14
DNAH3
DNAH8
DNAI1
DNAJB1
DNAJB2
DNAJC10
DNAJC12
DNAJC16
DNAJC27
DNAJC3
DNAJC4
DNAJC5
DNAL1
DNM3
DNMT3B
DNPEP
DNTTIP2
DOCK11
DOCK2
DOCK3
DOCK4
DOCK5
DOCK8
DOCK9
DOK3
DOK5
DOK6
DOLPP1
DPCR1
DPF2
DPH7
DPP10
DPP4
DPP7
DPPA4
DPY19L1
DPYD
DPYSL2
DPYSL3
DPYSL5
DQX1
DR1
DRAM2
DRD5
DRG2
DSC1
DSCAM
DSCAML1
DSCR4
DSE
DSG2
DSG3
DSN1
DSP
DST
DTL
DTNA
DTNBP1
DTWD1
DTX3
DTX3L
DTX4
DUOX2
DUOXA1
DUOXA2
DUS2
DUSP14
DUSP16
DUSP19
DUSP3
DUSP6
DVL3
DXO
DYDC2
DYNC2LI1
DYNLL2
DYRK2
E2F3
EBF1
EBF2
EBF4
ECD
ECE1
ECT2
ECT2L
EDC3
EDEM1
EDEM3
EDF1
EDIL3
EDNRA
EDRF1
EEA1
EEF2K
EEPD1
EFCAB1
EFCAB11
EFCAB2
EFHC2
EFHD1
EFNA5
EFNB3
EFR3A
EFS
EGFL6
EGFL7
EGFLAM
EGFR
EGR3
EHHADH
EI24
EIF1AX
EIF2AK2
EIF2S2
EIF3J
EIF4A2
EIF4A3
EIF4E
EIF4E3
EIF4EBP2
EIF4ENIF1
EIF4G1
EIF4H
EIF5A
EIF5AL1
EIF5B
ELAVL4
ELF4
ELFN1
ELK1
ELK4
ELMO2
ELMOD2
ELMOD3
ELMSAN1
ELOVL2
ELOVL5
ELOVL6
ELTD1
EMB
EMCN
EMILIN3
EML4
EMP1
EMR1
EMR2
EMR3
EN1
EN2
ENAH
ENDOD1
ENDOU
ENOX2
ENPEP
ENPP1
ENPP2
ENPP5
ENSA
ENTPD1
ENTPD7
ENY2
EPB41
EPB41L1
EPB42
EPC2
EPCAM
EPG5
EPHA8
EPHB1
EPHB2
EPHB6
EPPIN-WFDC6
EPS8
EPS8L2
EPT1
ERAP1
ERAP2
ERBB2IP
ERBB3
ERBB4
ERC2
ERCC3
ERCC4
ERCC5
ERCC6
ERG
ERICH1
ERLIN2
ERMN
ERN1
ERN2
ERVV-1
ESCO1
ESCO2
ESPL1
ESR1
ESRRG
ESYT3
ETAA1
ETF1
ETNK1
ETS1
ETV1
ETV3
ETV3L
ETV4
ETV6
EXOC2
EXOC3
EXOC5
EXOC6
EXOC8
EXOG
EXOSC10
EXOSC3
EXPH5
EXT1
EXT2
EXTL2
EYA2
EYA4
EZH2
F11R
FAAH2
FAF1
FAHD2A
FAIM2
FAM102B
FAM104A
FAM105B
FAM107B
FAM109B
FAM110B
FAM114A1
FAM117B
FAM118A
FAM118B
FAM120AOS
FAM120C
FAM122A
FAM122B
FAM122C
FAM124B
FAM126A
FAM126B
FAM129C
FAM131A
FAM131B
FAM134C
FAM135A
FAM135B
FAM13B
FAM153A
FAM153B
FAM155A
FAM161B
FAM162A
FAM168B
FAM169A
FAM169B
FAM170A
FAM172A
FAM174B
FAM175B
FAM179A
FAM179B
FAM180B
FAM185A
FAM186A
FAM186B
FAM192A
FAM196A
FAM198B
FAM199X
FAM19A2
FAM20B
FAM211A
FAM216B
FAM21A
FAM21B
FAM21C
FAM227A
FAM227B
FAM26E
FAM35A
FAM46A
FAM46C
FAM47E
FAM49A
FAM49B
FAM53A
FAM53B
FAM53C
FAM69A
FAM73B
FAM76A
FAM78B
FAM81A
FAM83A
FAM83F
FAM84A
FAM84B
FAM89A
FAM92A1
FAM98B
FAM9C
FAN1
FANCA
FANCL
FAP
FARP2
FAT3
FAU
FAXC
FBN2
FBXL4
FBXL5
FBXL7
FBXO11
FBXO27
FBXO28
FBXO3
FBXO32
FBXO40
FBXO41
FBXO42
FBXO45
FBXO46
FBXO48
FBXO7
FBXW10
FBXW7
FCER1G
FCGR2B
FCHSD1
FCHSD2
FCRL2
FCRL3
FCRL4
FCRL5
FCRLA
FDXACB1
FECH
FEM1C
FETUB
FGA
FGD2
FGD3
FGD4
FGF10
FGF13
FGF14
FGF2
FGF23
FGF7
FGFBP3
FGFR1
FGFR1OP
FGFR1OP2
FGFR2
FGL1
FGR
FHDC1
FHIT
FHL2
FHL3
FHOD3
FICD
FIGN
FILIP1
FJX1
FKBP1A
FKBP1B
FKBP1C
FKBP4
FKBP5
FKBP6
FKTN
FLI1
FLJ45079
FLNA
FLT3
FMN1
FMNL2
FMNL3
FMO2
FNDC1
FNDC3B
FNDC5
FNDC9
FNIP2
FOS
FOSL1
FOSL2
FOXD2
FOXE3
FOXF1
FOXJ2
FOXJ3
FOXL2
FOXM1
FOXN2
FOXN3
FOXO3
FOXP1
FOXP2
FOXP4
FP15737
FPGT-TNNI3K
FRA10AC1
FRAS1
FRAT1
FREM2
FRG1B
FRG2
FRG2B
FRG2C
FRK
FRMD3
FRMD8
FRMPD3
FRMPD4
FRRS1L
FRS2
FRY
FRYL
FRZB
FSBP
FSD1L
FSTL1
FSTL4
FSTL5
FTO
FUCA1
FUCA2
FUNDC2
FUS
FUT10
FUT9
FXYD6
FYB
FYCO1
FZD10
FZD3
FZD4
G3BP1
G6PC
G6PC2
GAB2
GABARAP
GABARAPL1
GABARAPL3
GABBR1
GABPA
GABPB2
GABRA2
GABRA4
GABRB2
GABRB3
GABRE
GABRG1
GABRG2
GABRQ
GAD1
GAD2
GALNT1
GALNT10
GALNT11
GALNT13
GALNT15
GALNT16
GALNT2
GALNT6
GALP
GAN
GANAB
GAPT
GAPVD1
GAREM
GAREML
GART
GAS2
GAS2L3
GAS6
GATA3
GATA6
GATAD2A
GATAD2B
GATSL2
GBP1
GBP2
GBP4
GCA
GCC1
GCC2
GCDH
GCLC
GCM1
GCNT4
GCSAM
GDAP2
GDNF
GDPD5
GEN1
GFOD1
GFOD2
GFPT2
GFRA1
GFRA2
GFRA3
GFRAL
GGCX
GGNBP2
GHR
GIGYF1
GIGYF2
GIMAP4
GIMAP5
GIMAP6
GIPC2
GIT2
GJA9
GJB6
GKAP1
GLDN
GLG1
GLI2
GLI3
GLIS3
GLP1R
GLP2R
GLTSCR1L
GMEB1
GMPR2
GNA13
GNAL
GNAO1
GNAS
GNB1
GNB2L1
GNB5
GNG11
GNG12
GNL1
GNPDA1
GOLGA1
GOLGA6L20
GOLGA6L4
GOLGA7
GOLGA8F
GOLGB1
GOLPH3L
GOT2
GP6
GPA33
GPAM
GPATCH2
GPATCH2L
GPATCH8
GPBP1
GPC5
GPD1
GPI
GPM6A
GPN1
GPN3
GPR107
GPR110
GPR116
GPR124
GPR137
GPR137C
GPR150
GPR155
GPR156
GPR158
GPR176
GPR179
GPR180
GPR27
GPR37L1
GPR56
GPR61
GPR64
GPR82
GPR83
GPR85
GPR88
GPRASP2
GPRIN3
GPSM2
GPX5
GPX8
GRAMD1A
GRAMD1B
GRAMD1C
GRAMD2
GRAMD3
GRB10
GRB2
GREB1L
GRID1
GRID2
GRIK1
GRIK3
GRIK4
GRIK5
GRIN1
GRIN2A
GRIN2B
GRIN2C
GRIN3A
GRIP1
GRK4
GRK5
GRK6
GRM4
GRM6
GRM7
GRSF1
GRWD1
GS1-393G12.13
GSC2
GSG1L
GSPT1
GSTA2
GSTM2
GSTM3
GSTM5
GSTO2
GSX1
GTDC1
GTF2E1
GTF3C2
GTF3C3
GTPBP10
GTPBP2
GUCY1A2
GUCY2F
GULP1
GYPE
GZF1
GZMA
H3F3B
HABP4
HACE1
HACL1
HAND1
HAP1
HAPLN1
HAPLN3
HAS2
HAUS6
HAX1
HBS1L
HCFC1
HCFC2
HCN1
HCN3
HCN4
HCRTR1
HDAC1
HDAC2
HDAC7
HDAC9
HDGF
HDGFRP3
HDHD2
HDX
HEATR5A
HEATR5B
HEATR6
HEBP2
HECA
HECTD1
HECTD2
HECTD4
HECW1
HECW2
HELLS
HELQ
HELZ
HELZ2
HEMK1
HEPACAM2
HEPN1
HERC3
HERC5
HERPUD2
HEY1
HEY2
HFE
HGF
HGS
HGSNAT
HHIP
HHLA1
HIAT1
HIATL1
HID1
HIF1AN
HIF3A
HIP1
HIPK1
HIPK2
HIPK3
HIRIP3
HIST1H2AG
HIST1H2BJ
HIST1H2BK
HIVEP1
HJURP
HK3
HLA-DOA
HLA-DOB
HLA-DQA2
HLA-E
HLA-F
HMG20A
HMGB3
HMGXB4
HN1L
HNRNPDL
HNRNPH2
HNRNPLL
HNRNPR
HOMER1
HOMEZ
HOOK3
HORMAD1
HOXA1
HOXA2
HOXA3
HOXA4
HOXB6
HOXB8
HOXB9
HOXC12
HOXC8
HOXD11
HOXD12
HPS3
HRASLS5
HRH1
HRH4
HRK
HS1BP3
HS3ST1
HS3ST3B1
HS3ST4
HS6ST2
HSD11B1L
HSD17B12
HSDL1
HSF2
HSPA13
HSPA2
HSPE1
HTR2A
HTR2C
HTRA3
HTT
HUNK
HUWE1
HYAL2
HYDIN
IAPP
IBTK
ICOSLG
ID1
ID4
IDH1
IDH3A
IDS
IER3IP1
IFFO2
IFI44L
IFITM10
IFNK
IFT122
IGDCC3
IGDCC4
IGF1R
IGF2
IGF2BP1
IGF2BP2
IGF2R
IGFBP5
IGJ
IGLL5
IGSF11
IGSF3
IKBKAP
IKBKB
IKBKE
IKZF1
IKZF2
IKZF4
IL10
IL11RA
IL12RB2
IL13RA1
IL17RE
IL18BP
IL1RL1
IL24
IL2RB
IL2RG
IL6
IL6R
IL6ST
IL7
ILDR2
IMPA1
IMPAD1
IMPDH1
IMPG1
INA
INADL
INHBC
INMT-FAM188B
INO80
INO80D
INPP4A
INSR
INTS3
INTS9
INTU
IP6K1
[truncated: 2,973 more rows]

## Sheet: Fig1A_TargetScan Predictions
TargetScan Gene List (miR-1253) (Figure 1A)
A1BG
A1CF
AADACL3
AAED1
AAK1
AAMP
AANAT
AARD
AASDH
ABCA6
ABCB1
ABCB10
ABCB11
ABCB7
ABCC11
ABCC12
ABCC5
ABCC9
ABCD2
ABCD4
ABCF1
ABCF2
ABCF3
ABCG1
ABCG4
ABCG8
ABHD14B
ABHD15
ABHD16A
ABHD2
ABHD5
ABI2
ABL1
ABL2
ABLIM1
ABLIM2
ABLIM3
ABRACL
AC002451.1
AC002472.13
AC004899.1
AC007040.11
AC007390.5
AC009365.3
AC010336.1
AC011897.1
AC012360.2
AC019171.1
AC022498.1
AC023632.1
AC068987.1
AC079210.1
AC079602.1
AC079612.1
AC090616.2
AC105020.1
AC110619.2
AC110781.3
AC115618.1
AC117834.1
AC132872.2
AC135983.2
AC138655.1
AC174470.1
ACACB
ACAD10
ACER2
ACER3
ACHE
ACLY
ACN9
ACO1
ACOT13
ACOT2
ACOX1
ACP6
ACRV1
ACSL1
ACSL3
ACSL6
ACSS3
ACTA1
ACTBL2
ACTC1
ACTN1
ACTR10
ACVR2B
ACVRL1
ADAM11
ADAM19
ADAM23
ADAM30
ADAM33
ADAM7
ADAMTS13
ADAMTS14
ADAMTS19
ADAMTS4
ADAMTS5
ADAMTSL3
ADAMTSL4
ADAR
ADARB1
ADARB2
ADAT2
ADCK1
ADCY1
ADCY10
ADCY5
ADCY9
ADCYAP1
ADCYAP1R1
ADD2
ADH1B
ADH5
ADH6
ADIPOQ
ADIPOR2
ADM2
ADNP
ADNP2
ADO
ADORA2A
ADPGK
ADRBK2
ADTRP
AFAP1
AFF1
AFF2
AFF4
AGAP1
AGAP2-AS1
AGBL4
AGBL5
AGFG2
AGO1
AGO3
AGO4
AGPAT1
AGPAT3
AGPAT4
AGPAT5
AGPAT6
AGPS
AGT
AGTR2
AGTRAP
AGXT
AHCYL1
AHCYL2
AHSA2
AICDA
AIDA
AIF1L
AIFM3
AIG1
AIM1
AJAP1
AJUBA
AK3
AK5
AK9
AKAP1
AKAP10
AKAP11
AKAP13
AKAP5
AKAP6
AKIRIN1
AKR1C2
AKR7A2
AKT3
AL009178.1
AL033381.1
AL117190.3
AL133373.1
AL353791.1
AL356356.1
AL359878.1
AL441883.1
AL589765.1
AL590235.1
AL590452.1
AL590483.1
AL590822.2
AL591479.1
AL953854.2
ALDH16A1
ALDH1A2
ALDH1B1
ALDH3B1
ALDH5A1
ALDH6A1
ALDH7A1
ALG1
ALG10
ALG10B
ALG14
ALKBH1
ALKBH5
ALKBH6
ALPK3
ALPP
ALX1
ALX4
AMACR
AMBRA1
AMDHD1
AMDHD2
AMER1
AMER2
AMIGO1
AMMECR1L
AMN
AMOT
AMOTL1
AMOTL2
AMPD2
AMPH
ANAPC13
ANAPC16
ANG
ANGEL2
ANGPT1
ANGPT2
ANGPT4
ANGPTL1
ANGPTL2
ANGPTL3
ANGPTL7
ANK2
ANKDD1A
ANKEF1
ANKFY1
ANKH
ANKHD1
ANKHD1-EIF4EBP3
ANKRD11
ANKRD12
ANKRD13C
ANKRD17
ANKRD23
ANKRD26
ANKRD28
ANKRD29
ANKRD32
ANKRD33B
ANKRD34A
ANKRD34C
ANKRD40
ANKRD44
ANKRD45
ANKRD49
ANKRD50
ANKRD63
ANKRD9
ANKS1A
ANKS6
ANLN
ANO10
ANO5
ANO6
ANO8
ANXA11
ANXA3
AP000322.53
AP000695.1
AP000783.1
AP000867.1
AP000889.3
AP001652.1
AP005482.1
AP1AR
AP1G1
AP1S1
AP1S3
AP2B1
AP3B2
AP3D1
AP3M1
AP3S2
AP4E1
AP4S1
AP5B1
AP5M1
AP5S1
APBA1
APBA2
APBB1IP
APBB3
APCDD1
APCDD1L
APEX2
APH1B
APLN
APOA1
APOBEC2
APOC2
APOC4
APOC4-APOC2
APOL3
APOL6
APOOL
APPL1
APTX
AQP1
AQP10
AQP11
AQP2
AQP4
AQP8
AQPEP
AQR
AREL1
ARF3
ARFIP1
ARFIP2
ARHGAP1
ARHGAP11A
ARHGAP12
ARHGAP17
ARHGAP18
ARHGAP19
ARHGAP19-SLIT1
ARHGAP20
ARHGAP23
ARHGAP26
ARHGAP27
ARHGAP28
ARHGAP29
ARHGAP31
ARHGAP32
ARHGAP35
ARHGAP39
ARHGAP42
ARHGAP44
ARHGAP6
ARHGEF10
ARHGEF11
ARHGEF12
ARHGEF15
ARHGEF33
ARHGEF37
ARHGEF38
ARHGEF39
ARHGEF4
ARHGEF5
ARHGEF6
ARHGEF7
ARHGEF9
ARID1B
ARID2
ARID3A
ARID3B
ARIH2
ARL10
ARL14EP
ARL15
ARL16
ARL3
ARL4A
ARL4C
ARL4D
ARL5A
ARL6IP4
ARL6IP6
ARL8A
ARL8B
ARMC12
ARMC7
ARMCX3
ARMS2
ARNT2
ARNTL
ARNTL2
ARPC2
ARPC4-TTLL3
ARRB1
ARRDC1
ARSA
ARSE
ARSG
ARSK
ARTN
ASAH2
ASAH2B
ASAP3
ASB1
ASB11
ASB15
ASB5
ASB6
ASCC1
ASCL4
ASF1A
ASH1L
ASH2L
ASIC2
ASIC4
ASPA
ASPRV1
ASTN1
ASTN2
ASXL2
ATAD1
ATE1
ATF6B
ATF7
ATF7IP
ATG10
ATG13
ATG14
ATG2A
ATG3
ATG9B
ATIC
ATM
ATMIN
ATOH1
ATOH8
ATP13A3
ATP1B2
ATP2B1
ATP2B2
ATP2B3
ATP5A1
ATP5F1
ATP6V0A2
ATP6V0E1
ATP6V1C1
ATP6V1D
ATP6V1G2
ATP7A
ATP7B
ATP8A1
ATP8A2
ATP9A
ATP9B
ATPIF1
ATRX
ATXN1
ATXN10
ATXN2
ATXN2L
ATXN3
ATXN7
ATXN7L1
AUNIP
AVPI1
AWAT2
AXL
B3GALT1
B3GALT5
B3GALT6
B3GAT2
B3GNT4
B4GALT1
B4GALT4
B4GALT5
B4GALT6
BACE2
BACH1
BACH2
BAG1
BAHD1
BAI3
BAK1
BAMBI
BAP1
BATF3
BAZ2A
BBX
BCAP29
BCAS1
BCAS2
BCL11B
BCL2L13
BCL2L15
BCL2L2-PABPN1
BCL6
BCL6B
BCL7A
BDP1
BECN1
BEND4
BEST3
BET1L
BHLHB9
BHLHE40
BHMT2
BICD1
BICD2
BIN3
BLOC1S1
BLOC1S2
BLOC1S6
BLVRA
BMF
BMP1
BMP10
BMP3
BMP8A
BMP8B
BMPER
BMPR1A
BMPR2
BNC2
BNIPL
BOD1
BOD1L1
BPIFB2
BPY2
BRCC3
BRD4
BRD7
BRIP1
BRIX1
BRMS1
BRPF3
BRWD1
BRWD3
BSDC1
BSN
BSND
BTBD11
BTBD19
BTBD3
BTBD9
BTD
BTG1
BTG2
BTK
BTLA
BTN2A2
BTNL8
BTRC
BUB1
BVES
BZRAP1
C10orf105
C10orf12
C10orf2
C10orf25
C10orf32
C10orf54
C10orf67
C10orf71
C10orf88
C10orf90
C11orf45
C11orf57
C11orf58
C11orf84
C11orf88
C12orf23
C12orf36
C12orf4
C12orf43
C12orf55
C12orf56
C12orf68
C12orf79
C14orf132
C14orf159
C14orf166
C14orf37
C15orf27
C15orf38
C15orf38-AP3S2
C15orf52
C15orf53
C15orf54
C16orf45
C16orf47
C16orf52
C16orf58
C16orf59
C16orf62
C16orf71
C16orf87
C16orf91
C16orf95
C17orf47
C17orf49
C17orf50
C17orf51
C17orf66
C17orf72
C17orf75
C17orf82
C17orf85
C18orf21
C18orf25
C18orf63
C19orf10
C19orf12
C19orf25
C19orf40
C19orf43
C19orf47
C19orf54
C19orf73
C1GALT1C1
C1orf105
C1orf115
C1orf116
C1orf147
C1orf173
C1orf180
C1orf200
C1orf204
C1orf21
C1orf210
C1orf216
C1orf226
C1orf64
C1orf95
C1QTNF2
C1QTNF3
C1QTNF6
C1QTNF7
C1RL
C1S
C20orf112
C20orf194
C20orf197
C21orf58
C21orf59
C21orf62
C21orf67
C21orf90
C22orf26
C22orf29
C22orf39
C2CD2L
C2CD4A
C2orf43
C2orf44
C2orf49
C2orf54
C2orf66
C2orf68
C2orf71
C2orf88
C2orf91
C3
C3orf14
C3orf17
C3orf18
C3orf27
C3orf38
C3orf56
C3orf62
C3orf70
C3orf72
C4orf19
C4orf3
C4orf32
C4orf33
C4orf45
C5AR1
C5AR2
C5orf45
C5orf47
C5orf49
C5orf63
C6
C6orf141
C6orf223
C6orf89
C7
C7orf26
C7orf60
C7orf63
C7orf65
C7orf73
C8A
C8orf17
C8orf22
C8orf33
C8orf49
C8orf82
C8orf87
C9
C9orf156
C9orf16
C9orf163
C9orf171
C9orf62
C9orf64
C9orf69
C9orf85
CA1
CA7
CA8
CABLES1
CABP5
CABP7
CACNA1B
CACNA1C
CACNA1D
CACNA1E
CACNA1H
CACNA2D1
CACNA2D2
CACNB4
CACNG4
CACNG7
CACNG8
CACTIN
CACUL1
CAD
CADM1
CADPS
CADPS2
CALCOCO1
CALCRL
CALM3
CALML3
CALML4
CALN1
CALR
CALU
CAMK1D
CAMK2A
CAMK2D
CAMK4
CAMKK2
CAMKV
CAMLG
CAMSAP1
CAND1
CANT1
CANX
CAPN14
CAPN2
CAPN5
CAPNS1
CAPRIN1
CAPRIN2
CARD10
CARD11
CARD8
CARF
CARM1
CARS2
CASC3
CASK
CASP1
CASP10
CASP14
CASP2
CASP9
CAV1
CAV2
CBFA2T2
CBFA2T3
CBL
CBLB
CBLL1
CBLN2
CBR4
CBX5
CBX8
CBY1
CC2D1B
CC2D2B
CCBE1
CCBL1
CCDC102A
CCDC103
CCDC113
CCDC120
CCDC126
CCDC132
CCDC134
CCDC135
CCDC141
CCDC144NL
CCDC149
CCDC170
CCDC171
CCDC18
CCDC180
CCDC23
CCDC39
CCDC50
CCDC58
CCDC59
CCDC6
CCDC62
CCDC68
CCDC69
CCDC73
CCDC77
CCDC80
CCDC88A
CCDC89
CCDC90B
CCDC93
CCDC96
CCDC97
CCER1
CCL1
CCL28
CCL4L1
CCL4L2
CCNB1IP1
CCNB2
CCND1
CCND2
CCNE2
CCNG2
CCNY
CCNYL1
CCP110
CCR4
CCR7
CCS
CCSAP
CCSER2
CCT3
CCT4
CCT5
CD109
CD160
CD163
CD164L2
CD177
CD180
CD207
CD226
CD247
CD248
CD276
CD28
CD300A
CD300E
CD33
CD38
CD3D
CD4
CD40LG
CD44
CD47
CD53
CD58
CD59
CD63
CD7
CD79A
CD84
CD86
CD93
CDC14A
CDC20B
CDC23
CDC25C
CDC27
CDC42BPA
CDC42EP3
CDC42EP4
CDC6
CDC7
CDC73
CDCA2
CDCA4
CDCA7
CDCA7L
CDHR1
CDHR3
CDIPT
CDK12
CDK13
CDK16
CDK17
CDK2AP1
CDK5RAP3
CDK6
CDKAL1
CDKL1
CDKN2AIP
CDKN2AIPNL
CDNF
CDON
CDR1
CDR2
CDRT4
CDS2
CDSN
CDX1
CDX2
CDYL2
CEACAM1
CEACAM19
CEACAM7
CEBPG
CEBPZ
CECR1
CECR2
CECR5
CECR6
CELF1
CELF3
CELF5
CELSR1
CELSR2
CENPF
CENPM
CENPN
CENPO
CENPP
CEP128
CEP164
CEP250
CEP290
CEP350
CEP41
CEP57
CEP57L1
CEP72
CEP85
CEPT1
CERS2
CERS3
CES2
CES4A
CETN2
CFC1
CFHR3
CFHR4
CFHR5
CFTR
CGB1
CGNL1
CHAD
CHAMP1
CHCHD5
CHDH
CHFR
CHIC1
CHID1
CHMP1B
CHMP3
CHMP7
CHN1
CHODL
CHPF
CHRAC1
CHRDL1
CHRFAM7A
CHRM3
CHRNA2
CHRNA3
CHRNB2
CHST1
CHST10
CHST11
CHST14
CHST3
CHST5
CHST6
CHUK
CHURC1
CIITA
CILP2
CIR1
CIRH1A
CISD1
CKAP2
CKAP5
CKM
CLASP1
CLASP2
CLCC1
CLCF1
CLCN2
CLCN4
CLCN5
CLCN6
CLDN18
CLDN2
CLDN8
CLDN9
CLEC10A
CLEC12B
CLEC1A
CLEC1B
CLEC2D
CLEC4C
CLEC4D
CLEC4E
CLEC4F
CLEC4M
CLEC6A
CLHC1
CLIC5
CLIC6
CLMN
CLMP
CLN5
CLOCK
CLPB
CLSPN
CLSTN1
CLSTN2
CLTC
CLVS2
CMBL
CMKLR1
CMSS1
CMTM4
CMTM5
CMTM6
CMTM7
CNDP2
CNGA3
CNIH1
CNIH4
CNKSR3
CNNM2
CNNM4
CNOT2
CNOT4
CNOT6
CNPPD1
CNR2
CNTD2
CNTN6
CNTNAP1
CNTNAP3
CNTNAP3B
CNTNAP4
CNTNAP5
COBL
COG2
COIL
COL11A1
COL14A1
COL1A1
COL23A1
COL4A3
COL4A6
COL6A1
COL8A1
COLCA1
COLEC10
COLEC12
COLGALT1
COLQ
COMMD2
COMMD7
COMMD9
COMT
COMTD1
COPA
COPS3
COPS8
COPZ1
CORO2A
COX19
COX20
COX5A
COX8C
CPD
CPE
CPED1
CPLX2
CPLX4
CPM
CPNE1
CPNE3
CPNE8
CPOX
CPPED1
CPS1
CPSF4
CPSF6
CPSF7
CPVL
CRABP2
CRAMP1L
CRB1
CRCP
CREB1
CREB3L1
CREB3L2
CREB5
CREBL2
CREBZF
CRELD1
CRHR1
CRISP1
CRISP2
CRISP3
CRKL
CRLF3
CRP
CRTAP
CRTC3
CRX
CRYAA
CSF1
CSF3R
CSGALNACT2
CSN3
CSNK1G1
CSNK1G2
CSNK2A1
CSRNP1
CSRNP2
CSRNP3
CSRP1
CSRP2BP
CST2
CST3
CST5
CSTF1
CSTF2
CSTF2T
CT62
CTAGE1
CTB-186H2.3
CTBP1
CTBS
CTC-349C3.1
CTC-432M15.3
CTD-2014B16.3
CTD-2054N24.2
CTD-2162K18.4
CTD-2228K2.5
CTD-2368P22.1
CTD-2545M3.6
CTDSPL
CTDSPL2
CTH
CTNNA2
CTNNBL1
CTNND1
CTNND2
CTNS
CTSB
CTSK
CTSO
CTU1
CUL3
CUL4A
CUL4B
CUL5
CUTC
CUX1
CWC22
CWF19L2
CX3CR1
CXCL12
CXCL17
CXCL6
CXCL9
CXCR1
CXCR3
CXCR6
CXorf24
CXorf36
CYB561D1
CYB5R4
CYB5RL
CYBB
CYBRD1
CYFIP2
CYGB
CYP11B1
CYP11B2
CYP1B1
CYP20A1
CYP21A2
CYP27B1
CYP2B6
CYP2C19
CYP2C8
CYP2S1
CYP2U1
CYP3A4
CYP3A5
CYP3A7
CYP4F11
CYP4F12
CYP4F3
CYP7A1
CYP7B1
CYP8B1
CYS1
CYTH1
CYTH3
CYTH4
CYTIP
CYTL1
DAAM2
DAB1
DAB2IP
DACT1
DAK
DAP
DAZ1
DAZ2
DAZ3
DAZ4
DAZAP1
DAZAP2
DAZL
DBF4B
DBNL
DBT
DBX2
DCAF10
DCAF12
DCAF12L2
DCAF16
DCAF17
DCAF4
DCAF4L1
DCAF4L2
DCAF5
DCAF7
DCAF8
DCBLD1
DCBLD2
DCC
DCDC2
DCLRE1B
DCLRE1C
DCP1A
DCP2
DCPS
DCTN3
DCTN5
DCTN6
DCUN1D1
DCUN1D3
DCUN1D5
DCX
DDAH1
DDHD1
DDR1
DDR2
DDRGK1
DDTL
DDX11
DDX17
DDX19B
DDX20
DDX21
DDX26B
DDX31
DDX51
DDX52
DDX53
DEFB118
DEFB127
DEGS1
DENND2A
DENND3
DENR
DEPDC1
DEPTOR
DERL1
DERL3
DESI1
DESI2
DGAT1
DGAT2
DGCR2
DGCR6L
DGKD
DGKE
DGKG
DGKH
DGKI
DHRS1
DHRS3
DHTKD1
DHX30
DHX40
DHX8
DIAPH1
DIAPH2
DICER1
DIEXF
DIO1
DIO2
DIP2A
DIP2C
DIRAS1
DIRAS2
DISC1
DIXDC1
DKFZP434H0512
DKFZP434O1614
DKFZP761J1410
DKFZP779L1853
DKK3
DLD
DLEC1
DLEU1
DLG2
DLG4
DLGAP2
DLGAP3
DLL3
DLST
DLX3
DLX6
DMBT1
DMBX1
DMD
DMKN
DMRT2
DMRTA1
DMRTA2
DMRTC2
DMXL1
DNAH10
DNAH9
DNAJA3
DNAJB1
DNAJB12
DNAJB4
DNAJC10
DNAJC14
DNAJC15
DNAJC18
DNAJC22
DNAJC27
DNAJC3
DNAJC30
DNAJC5
DNLZ
DNM1
DNM3
DNMT3A
DNMT3B
DNPEP
DNTTIP2
DOCK11
DOCK3
DOCK5
DOCK7
DOK4
DOK6
DOT1L
DPCR1
DPH1
DPM1
DPP10
DPPA4
DPY19L1
DPY19L3
DPYSL2
DPYSL5
DR1
DRAM2
DRD2
DRD5
DRP2
DSC2
DSC3
DSCAML1
DSE
DSG3
DSP
DTL
DTWD1
DTX3
DTX3L
DTX4
DUOX1
DUOXA1
DUS1L
DUSP14
DUSP16
DUSP2
DUSP27
DUSP3
DUSP4
DUSP5
DYM
DYNC1I1
DYNLL2
DYNLRB1
DYRK1A
DYRK2
DYRK3
DYRK4
E2F2
E2F3
E2F7
EAF1
EARS2
EBF1
EBF2
EBNA1BP2
EBPL
ECHDC3
ECM2
ECT2
EDC3
EDEM3
EDNRA
EEA1
EED
EEF2K
EEFSEC
EFCAB2
EFCAB6
EFHD1
EFHD2
EFNA5
EFNB3
EFR3B
EFS
EGFL6
EGFL7
EGR3
EHHADH
EHMT2
EIF1
EIF1AX
EIF2AK2
EIF2S2
EIF3H
EIF3J
EIF4A1
EIF4A3
EIF4E
EIF4E3
EIF4EBP2
EIF4EBP3
EIF5A
EIF5AL1
ELAVL4
ELF2
ELF4
ELF5
ELFN1
ELK1
ELK4
ELMOD2
ELMOD3
ELMSAN1
ELOVL2
ELOVL3
ELP5
ELTD1
EMB
EMC1
EMC2
EMC7
EMC8
EMCN
EML4
EML5
EMR1
EMR2
EN1
EN2
ENDOD1
ENDOU
ENDOV
ENGASE
ENPEP
ENPP3
ENPP4
ENPP5
ENSG00000270466
ENTPD1
ENTPD2
ENTPD4
ENTPD5
ENTPD7
EPAS1
EPB41
EPB41L1
EPB41L4A
EPB41L5
EPHA6
EPHA8
EPHB1
EPN3
EPOR
EPPIN
EPPIN-WFDC6
EPRS
EPS8
EPS8L3
EPT1
ERAP1
ERBB2IP
ERBB3
ERBB4
ERC1
ERCC2
ERCC6
ERCC6L2
ERG
ERGIC1
ERI2
ERLIN2
ERMN
ERO1L
ERP44
ESPNL
ESRP2
ESRRG
ESYT3
ETF1
ETS1
ETV1
ETV3
ETV5
ETV7
EVX1
EXD2
EXD3
EXOC2
EXOC4
EXOC5
EXOC6B
EXOC8
EXOG
EXOSC10
EXOSC3
EXPH5
EXT1
EXT2
EXTL3
EYA3
EYA4
EZH2
F10
F2RL1
F3
FADS1
FAF1
FAHD2A
FAHD2B
FAIM2
FAM102B
FAM105B
FAM107A
FAM107B
FAM109A
FAM117B
FAM118A
FAM120AOS
FAM122A
FAM122B
FAM124B
FAM126B
FAM131A
FAM131B
FAM134C
FAM135B
FAM13B
FAM151B
FAM155A
FAM161B
FAM162A
FAM163A
FAM163B
FAM169A
FAM169B
FAM171A1
FAM171B
FAM172A
FAM174B
FAM179A
FAM180B
FAM185A
FAM195B
FAM196A
FAM196B
FAM198B
FAM199X
FAM19A1
FAM19A2
FAM20A
FAM20B
FAM211A
FAM212B
FAM213A
FAM216B
FAM219B
FAM220A
FAM227A
FAM229B
FAM26E
FAM32A
FAM46A
FAM46C
FAM47E
FAM47E-STBD1
FAM49A
FAM49B
FAM53B
FAM53C
FAM57A
FAM63B
FAM69B
FAM73B
FAM76A
FAM78A
FAM81A
FAM83A
FAM83F
FAM84A
FAM84B
FAM8A1
FAM98B
FAM9C
FANCA
FANCL
FAR2
FARP2
FARSB
FASTKD1
FASTKD2
FAT3
FBLN7
FBN1
FBN2
FBXL18
FBXL20
FBXL4
FBXL7
FBXO10
FBXO17
FBXO22
FBXO27
FBXO28
FBXO32
FBXO36
FBXO40
FBXO41
FBXO46
FBXO47
FBXO48
FBXW7
FCAMR
FCAR
FCER1G
FCGR2B
FCHSD1
FCHSD2
FCRL1
FCRL2
FCRL4
FCRL5
FECH
FEM1A
FEM1C
FEN1
FER
FGD4
FGF1
FGF10
FGF12
FGF13
FGF14
FGF2
FGF7
FGFBP3
FGFR1OP
FGL1
FHDC1
FHL3
FHL5
FIBIN
FICD
FIGN
FITM2
FKBP1A
FKBP1C
FKBP4
FKRP
FKTN
FLJ00104
FLJ45079
FLNA
FLNB
FLT3
FLT4
FLVCR2
FLYWCH2
FMN1
FMNL3
FMO2
FMO3
FMOD
FNBP1
FNBP1L
FNDC3B
FNDC5
FNDC9
FNIP1
FOCAD
FOS
FOSL1
FOSL2
FOXA1
FOXD1
FOXE3
FOXF1
FOXG1
FOXH1
FOXJ2
FOXK1
FOXL1
FOXL2
FOXN2
FOXO1
FOXO3
FOXRED2
FP15737
FPGT
FPR1
FRA10AC1
FRAS1
FRAT1
FREM2
FRG1B
FRG2
FRG2B
FRG2C
FRK
FRMD3
FRMD8
FRMPD2
FRMPD3
FRMPD4
FRRS1
FRRS1L
FRS2
FRY
FRZB
FSD1L
FSD2
FSHB
FSTL1
FSTL4
FSTL5
FTSJ2
FUCA1
FUCA2
FUK
FUNDC2
FUT10
FUT11
FUT9
FXN
FXYD6
FYB
FYCO1
FYTTD1
FZD3
FZD4
FZD5
G3BP1
G6PC
G6PC2
GAB1
GAB3
GABBR1
GABPA
GABPB2
GABRA1
GABRA2
GABRA4
GABRA6
GABRB1
GABRB2
GABRE
GABRG1
GABRG2
GABRP
GABRR2
GAD1
GALNT1
GALNT13
GALNT15
GALNT2
GALNT3
GALNT4
GALNT6
GALP
GAN
GAP43
GAPT
GAPVD1
GARNL3
GAS2L3
GAS6
GAS8
GATA2
GATA6
GATAD2A
GATAD2B
GATSL2
GBA
GBP2
GBP4
GCA
GCC1
GCFC2
GCLC
GCM1
GCN1L1
GCNT2
GCNT4
GCOM1
GCSAM
GDAP2
GDE1
GDF11
GDF5
GDF5OS
GDPD5
GDPGP1
GFPT2
GFRA1
GFRA2
GFRAL
GGA2
GGCX
GGT7
GHITM
GHR
GID4
GIF
GIGYF1
GIMAP5
GIMAP6
GINS1
GIPC2
GIT2
GJA9
GJB6
GK5
GLDN
GLG1
GLI4
GLIPR1
GLIS3
GLP1R
GLP2R
GLRX2
GLS
GLTSCR1
GLTSCR1L
GLYAT
GLYATL1
GMEB1
GMEB2
GMFB
GMNC
GMPPB
GMPR
GNA11
GNA12
GNA13
GNA15
GNAL
GNB1
GNB2L1
GNB5
GNG11
GNG12
GNL1
GNL3L
GOLGA1
GOLGA2
GOLGA7
GOLGA7B
GOLGB1
GOLPH3L
GP1BB
GP2
GP5
GP6
GPAT2
GPATCH2L
GPATCH8
GPC4
GPC5
GPC6
GPCPD1
GPD1
GPI
GPKOW
GPLD1
GPM6A
GPM6B
GPN1
GPN3
GPR107
GPR110
GPR113
GPR114
GPR123
GPR135
GPR137
GPR137B
GPR137C
GPR150
GPR156
GPR158
GPR160
GPR161
GPR173
GPR174
GPR176
GPR179
GPR180
GPR183
GPR20
GPR25
GPR26
GPR35
GPR37L1
GPR50
GPR55
GPR64
GPR65
GPR82
GPRIN1
GPRIN3
GPX5
GPX8
GRAMD1B
GRAMD2
GRAP2
GRB10
GRB2
GREB1L
GREM1
GRHL1
GRHPR
GRIA4
GRID2IP
GRIK1-AS2
GRIK3
GRIK4
GRIK5
GRIN2A
GRIN2B
GRIN2C
GRIN3A
GRINA
GRIP1
GRK1
GRK4
GRK6
GRM1
GRM4
GRM6
GRSF1
GRWD1
GSC2
GSG1L
GSPT1
GSTA1
GSTA2
GSTA4
GSTCD
GSTK1
GSTM5
GSTO1
GSTO2
GTDC1
GTF2E1
GTF2F2
GTF3C2
GTPBP2
GUCD1
GUCY1A2
GUCY1A3
GUCY2F
GULP1
GYPE
GZF1
H1F0
H3F3B
H3F3C
H6PD
HAAO
HABP4
HADHA
HAND1
HAP1
HAPLN1
HAPLN3
[truncated: 3,346 more rows]

## Sheet: Fig1A+B_OverlappingTargets
Overlapping Target Prediction Lists (Figure 1A)
A1CF
AAK1
AAMP
AASDH
ABCB10
ABCC12
ABCC5
ABCC9
ABCF1
ABCG1
ABCG4
ABHD14B
ABHD16A
ABHD2
ABI2
ABL1
ABL2
ABLIM2
ABLIM3
AC002451.1
AC004899.1
AC009365.3
AC010336.1
AC022498.1
AC023632.1
AC068987.1
AC079210.1
AC079602.1
AC105020.1
AC117834.1
AC135983.2
AC138655.1
ACLY
ACO1
ACOT13
ACP6
ACRV1
ACSL1
ACSL3
ACSS3
ACTA1
ACTBL2
ACTC1
ACTR10
ACVR2B
ACVRL1
ADAM11
ADAM19
ADAM23
ADAM30
ADAMTS13
ADAMTS14
ADAMTS4
ADAMTSL3
ADAT2
ADCK1
ADCY1
ADCY5
ADCY9
ADCYAP1
ADCYAP1R1
ADD2
ADH6
ADIPOQ
ADIPOR2
ADNP
ADPGK
ADRBK2
ADTRP
AFAP1
AFF1
AFF2
AGBL4
AGO1
AGO3
AGO4
AGPAT1
AGPAT3
AGPAT5
AGPAT6
AGPS
AHCYL1
AHCYL2
AICDA
AIF1L
AIFM3
AIG1
AIM1
AJAP1
AJUBA
AK5
AKAP1
AKAP10
AKAP11
AKAP13
AKAP5
AKAP6
AKT3
AL033381.1
AL353791.1
AL356356.1
AL441883.1
AL590452.1
AL590483.1
AL953854.2
ALDH1A2
ALDH5A1
ALDH7A1
ALG10
ALG10B
ALG14
ALKBH1
ALPK3
AMDHD1
AMDHD2
AMER1
AMER2
AMMECR1L
AMOT
AMOTL1
AMPD2
AMPH
ANAPC13
ANAPC16
ANGPT1
ANGPT2
ANK2
ANKFY1
ANKH
ANKRD11
ANKRD26
ANKRD28
ANKRD29
ANKRD32
ANKRD34C
ANKRD40
ANKRD49
ANKRD50
ANKS1A
ANKS6
ANLN
ANO5
ANO6
ANO8
ANXA3
AP000695.1
AP000783.1
AP000867.1
AP000889.3
AP001652.1
AP1G1
AP2B1
AP3B2
AP3D1
AP3M1
AP3S2
APBA1
APBB3
APEX2
APH1B
APLN
APOC4
APOC4-APOC2
APOL6
APPL1
AQP1
AQP11
AQP2
AQP4
AQPEP
AQR
AREL1
ARF3
ARHGAP1
ARHGAP11A
ARHGAP12
ARHGAP18
ARHGAP19-SLIT1
ARHGAP20
ARHGAP26
ARHGAP29
ARHGAP31
ARHGAP32
ARHGAP39
ARHGAP42
ARHGEF10
ARHGEF11
ARHGEF12
ARHGEF15
ARHGEF33
ARHGEF38
ARHGEF5
ARHGEF6
ARHGEF9
ARID2
ARID3A
ARID3B
ARIH2
ARL10
ARL14EP
ARL15
ARL16
ARL3
ARL4A
ARL4C
ARL4D
ARL5A
ARL8B
ARMC12
ARMCX3
ARMS2
ARNT2
ARNTL
ARSG
ASB1
ASB11
ASB15
ASCC1
ASCL4
ASF1A
ASH1L
ASIC2
ASPA
ASTN2
ASXL2
ATAD1
ATE1
ATF6B
ATF7
ATG13
ATG14
ATG3
ATM
ATOH8
ATP1B2
ATP2B1
ATP2B2
ATP6V1G2
ATP7A
ATP8A1
ATP8A2
ATP9A
ATP9B
ATRX
ATXN1
ATXN10
ATXN2L
ATXN3
ATXN7L1
AUNIP
AWAT2
AXL
B3GALT1
B3GALT5
B3GNT4
B4GALT4
B4GALT5
B4GALT6
BACE2
BACH1
BACH2
BAG1
BAI3
BAK1
BAZ2A
BBX
BCAP29
BCAS1
BCL11B
BCL6
BCL6B
BCL7A
BECN1
BEND4
BET1L
BICD1
BICD2
BLOC1S1
BLOC1S2
BLVRA
BMF
BMP1
BMP3
BMPR1A
BMPR2
BNC2
BOD1L1
BPIFB2
BPY2
BRCC3
BRD4
BRPF3
BRWD1
BRWD3
BSN
BTBD11
BTBD9
BTG1
BTG2
BTK
BTN2A2
BTNL8
BTRC
BZRAP1
C10orf105
C10orf12
C10orf2
C10orf25
C10orf32
C10orf54
C10orf67
C10orf90
C11orf45
C11orf58
C11orf88
C12orf36
C12orf4
C12orf43
C12orf56
C12orf79
C14orf132
C14orf159
C14orf37
C15orf27
C16orf45
C16orf47
C16orf52
C16orf87
C17orf50
C17orf51
C17orf66
C17orf75
C18orf25
C18orf63
C19orf47
C19orf54
C1orf105
C1orf115
C1orf147
C1orf173
C1orf180
C1orf200
C1orf21
C1orf216
C1orf226
C1orf95
C1QTNF3
C1QTNF6
C1QTNF7
C1RL
C20orf112
C20orf194
C20orf197
C21orf67
C21orf90
C22orf26
C22orf39
C2CD2L
C2orf43
C2orf44
C2orf54
C2orf66
C2orf88
C3orf14
C3orf17
C3orf27
C3orf56
C3orf62
C3orf70
C3orf72
C4orf32
C4orf33
C4orf45
C5AR1
C5AR2
C5orf45
C5orf49
C5orf63
C6orf89
C7
C7orf60
C7orf73
C8orf17
C8orf22
C8orf33
C8orf82
C9
C9orf171
CA1
CA7
CABLES1
CABP5
CACNA1E
CACNB4
CACNG4
CACUL1
CADM1
CADPS
CADPS2
CALCRL
CALM3
CALR
CAMK1D
CAMK2D
CAMKK2
CAMKV
CANX
CAPN14
CAPN5
CAPNS1
CAPRIN2
CARD10
CARD8
CARF
CASC3
CASK
CASP14
CAV2
CBFA2T2
CBFA2T3
CBL
CBLB
CBR4
CBX5
CBX8
CCBE1
CCDC102A
CCDC103
CCDC120
CCDC126
CCDC135
CCDC141
CCDC149
CCDC180
CCDC23
CCDC50
CCDC6
CCDC62
CCDC68
CCDC88A
CCDC89
CCDC90B
CCDC93
CCL28
CCL4L1
CCL4L2
CCND2
CCNE2
CCNG2
CCNY
CCNYL1
CCP110
CCR4
CCSAP
CCSER2
CCT3
CCT4
CCT5
CD109
CD163
CD207
CD226
CD247
CD248
CD276
CD28
CD300E
CD38
CD4
CD40LG
CD47
CD53
CD59
CD84
CD86
CD93
CDC14A
CDC20B
CDC25C
CDC27
CDC42BPA
CDC42EP3
CDC73
CDCA7
CDCA7L
CDHR3
CDIPT
CDK12
CDK13
CDK17
CDK2AP1
CDK5RAP3
CDK6
CDKN2AIP
CDON
CDR2
CDS2
CDSN
CDX1
CDX2
CEACAM1
CEACAM7
CEBPG
CECR1
CECR2
CECR6
CELF1
CENPN
CENPP
CEP128
CEP164
CEP350
CEP41
CEP72
CEP85
CEPT1
CERS2
CERS3
CETN2
CGB1
CHAMP1
CHCHD5
CHDH
CHFR
CHIC1
CHMP1B
CHMP7
CHN1
CHODL
CHPF
CHRDL1
CHRM3
CHRNA2
CHRNB2
CIITA
CILP2
CKAP2
CKAP5
CLASP2
CLCN2
CLCN4
CLCN5
CLCN6
CLDN18
CLDN2
CLDN9
CLEC1A
CLEC1B
CLEC4E
CLEC6A
CLIC5
CLIC6
CLMN
CLN5
CLOCK
CLSTN2
CLVS2
CMKLR1
CMTM7
CNDP2
CNKSR3
CNNM2
CNOT6
CNPPD1
CNR2
CNTN6
CNTNAP3
CNTNAP3B
CNTNAP4
CNTNAP5
COG2
COIL
COL11A1
COL14A1
COL1A1
COL4A3
COL4A6
COL8A1
COLCA1
COMMD7
COPA
CPD
CPM
CPNE8
CPOX
CPSF6
CRAMP1L
CRB1
CRCP
CREB3L2
CREB5
CREBL2
CREBZF
CRELD1
CRISP3
CRTAP
CRX
CRYAA
CSF1
CSN3
CSNK1G1
CSNK1G2
CSNK2A1
CSRNP1
CSRNP2
CSRNP3
CSRP1
CSTF2
CT62
CTB-186H2.3
CTBS
CTD-2162K18.4
CTDSPL
CTDSPL2
CTNND1
CTSK
CTSO
CUL4B
CUTC
CUX1
CXCL12
CXCL17
CXCL6
CXCL9
CXCR6
CXorf36
CYB561D1
CYBRD1
CYP11B1
CYP1B1
CYP2C19
CYP2C8
CYP2S1
CYP2U1
CYP3A5
CYP3A7
CYP4F11
CYP7A1
CYTH1
CYTH4
CYTIP
DAAM2
DAB1
DACT1
DAZ1
DAZ2
DAZ3
DAZ4
DAZAP2
DAZL
DBNL
DBT
DBX2
DCAF10
DCAF16
DCAF17
DCAF5
DCAF7
DCAF8
DCBLD1
DCBLD2
DCDC2
DCLRE1B
DCLRE1C
DCP2
DCTN3
DCUN1D1
DCUN1D3
DCUN1D5
DCX
DDAH1
DDR1
DDR2
DDX11
DDX17
DDX21
DDX26B
DEFB118
DEGS1
DENND3
DENR
DEPDC1
DEPTOR
DERL1
DESI1
DESI2
DGKE
DGKG
DGKH
DGKI
DHRS1
DHRS3
DHTKD1
DHX30
DIAPH1
DIAPH2
DICER1
DIEXF
DIO2
DIP2A
DIRAS2
DIXDC1
DKFZP434H0512
DKFZP434O1614
DKFZP761J1410
DKFZP779L1853
DLG2
DLG4
DLGAP2
DLL3
DLST
DLX3
DLX6
DMBX1
DMD
DMKN
DMRT2
DMRTA1
DMXL1
DNAJB1
DNAJC10
DNAJC27
DNAJC3
DNAJC5
DNM3
DNMT3B
DNPEP
DNTTIP2
DOCK11
DOCK3
DOCK5
DOK6
DPCR1
DPP10
DPPA4
DPY19L1
DPYSL2
DPYSL5
DR1
DRAM2
DRD5
DSCAML1
DSE
DSG3
DSP
DTL
DTWD1
DTX3
DTX3L
DTX4
DUOXA1
DUSP14
DUSP16
DUSP3
DYNLL2
DYRK2
E2F3
EBF1
EBF2
ECT2
EDC3
EDEM3
EDNRA
EEA1
EEF2K
EFCAB2
EFHD1
EFNA5
EFNB3
EFS
EGFL6
EGFL7
EGR3
EHHADH
EIF1AX
EIF2AK2
EIF2S2
EIF3J
EIF4A3
EIF4E
EIF4E3
EIF4EBP2
EIF5A
EIF5AL1
ELAVL4
ELF4
ELFN1
ELK1
ELK4
ELMOD2
ELMOD3
ELMSAN1
ELOVL2
ELTD1
EMB
EMCN
EML4
EMR1
EMR2
EN1
EN2
ENDOD1
ENDOU
ENPEP
ENPP5
ENTPD1
ENTPD7
EPB41
EPB41L1
EPHA8
EPHB1
EPPIN-WFDC6
EPS8
EPT1
ERAP1
ERBB2IP
ERBB3
ERBB4
ERCC6
ERG
ERLIN2
ERMN
ESRRG
ESYT3
ETF1
ETS1
ETV1
ETV3
EXOC2
EXOC5
EXOC8
EXOG
EXOSC10
EXOSC3
EXPH5
EXT1
EXT2
EYA4
EZH2
FAF1
FAHD2A
FAIM2
FAM102B
FAM105B
FAM107B
FAM117B
FAM118A
FAM120AOS
FAM122A
FAM122B
FAM124B
FAM126B
FAM131A
FAM131B
FAM134C
FAM135B
FAM13B
FAM155A
FAM161B
FAM162A
FAM169A
FAM169B
FAM172A
FAM174B
FAM179A
FAM180B
FAM185A
FAM196A
FAM198B
FAM199X
FAM19A2
FAM20B
FAM211A
FAM216B
FAM227A
FAM26E
FAM46A
FAM46C
FAM47E
FAM49A
FAM49B
FAM53B
FAM53C
FAM73B
FAM76A
FAM81A
FAM83A
FAM83F
FAM84A
FAM84B
FAM98B
FAM9C
FANCA
FANCL
FARP2
FAT3
FBN2
FBXL4
FBXL7
FBXO27
FBXO28
FBXO32
FBXO40
FBXO41
FBXO46
FBXO48
FBXW7
FCER1G
FCGR2B
FCHSD1
FCHSD2
FCRL2
FCRL4
FCRL5
FECH
FEM1C
FGD4
FGF10
FGF13
FGF14
FGF2
FGF7
FGFBP3
FGFR1OP
FGL1
FHDC1
FHL3
FICD
FIGN
FKBP1A
FKBP1C
FKBP4
FKTN
FLJ45079
FLNA
FLT3
FMN1
FMNL3
FMO2
FNDC3B
FNDC5
FNDC9
FOS
FOSL1
FOSL2
FOXE3
FOXF1
FOXJ2
FOXL2
FOXN2
FOXO3
FP15737
FRA10AC1
FRAS1
FRAT1
FREM2
FRG1B
FRG2
FRG2B
FRG2C
FRK
FRMD3
FRMD8
FRMPD3
FRMPD4
FRRS1L
FRS2
FRY
FRZB
FSD1L
FSTL1
FSTL4
FSTL5
FUCA1
FUCA2
FUNDC2
FUT10
FUT9
FXYD6
FYB
FYCO1
FZD3
FZD4
G3BP1
G6PC
G6PC2
GABBR1
GABPA
GABPB2
GABRA2
GABRA4
GABRB2
GABRE
GABRG1
GABRG2
GAD1
GALNT1
GALNT13
GALNT15
GALNT2
GALNT6
GALP
GAN
GAPT
GAPVD1
GAS2L3
GAS6
GATA6
GATAD2A
GATAD2B
GATSL2
GBP2
GBP4
GCA
GCC1
GCLC
GCM1
GCNT4
GCSAM
GDAP2
GDPD5
GFPT2
GFRA1
GFRA2
GFRAL
GGCX
GHR
GIGYF1
GIMAP5
GIMAP6
GIPC2
GIT2
GJA9
GJB6
GLDN
GLG1
GLIS3
GLP1R
GLP2R
GLTSCR1L
GMEB1
GNA13
GNAL
GNB1
GNB2L1
GNB5
GNG11
GNG12
GNL1
GOLGA1
GOLGA7
GOLGB1
GOLPH3L
GP6
GPATCH2L
GPATCH8
GPC5
GPD1
GPI
GPM6A
GPN1
GPN3
GPR107
GPR110
GPR137
GPR137C
GPR150
GPR156
GPR158
GPR176
GPR179
GPR180
GPR37L1
GPR64
GPR82
GPRIN3
GPX5
GPX8
GRAMD1B
GRAMD2
GRB10
GRB2
GREB1L
GRIK3
GRIK4
GRIK5
GRIN2A
GRIN2B
GRIN2C
GRIN3A
GRIP1
GRK4
GRK6
GRM4
GRM6
GRSF1
GRWD1
GSC2
GSG1L
GSPT1
GSTA2
GSTM5
GSTO2
GTDC1
GTF2E1
GTF3C2
GTPBP2
GUCY1A2
GUCY2F
GULP1
GYPE
GZF1
H3F3B
HABP4
HAND1
HAP1
HAPLN1
HAPLN3
HAUS6
HBS1L
HCFC1
HCFC2
HCN1
HCN3
HCN4
HDAC1
HDAC2
HDGF
HDGFRP3
HDHD2
HDX
HEATR6
HEBP2
HECA
HECTD1
HECTD2
HELLS
HELZ
HELZ2
HEMK1
HERC3
HERPUD2
HFE
HGS
HGSNAT
HHIP
HIATL1
HIF1AN
HIP1
HIPK2
HIRIP3
HIST1H2AG
HIST1H2BJ
HLA-DOA
HLA-DOB
HLA-DQA2
HMG20A
HMGB3
HMGXB4
HN1L
HNRNPDL
HNRNPLL
HNRNPR
HOMER1
HOOK3
HORMAD1
HOXA1
HOXA2
HOXA3
HOXA4
HOXB6
HOXB9
HOXD11
HOXD12
HRASLS5
HRH1
HRK
HS3ST1
HS3ST3B1
HS3ST4
HS6ST2
HSD11B1L
HSD17B12
HSF2
HSPA13
HTR2C
HTT
HUNK
HUWE1
HYDIN
IAPP
ICOSLG
ID1
IDH1
IDS
IER3IP1
IFFO2
IFI44L
IGF1R
IGF2
IGF2BP2
IGF2R
IGLL5
IGSF11
IKBKE
IKZF2
IKZF4
IL18BP
IL24
IL2RB
IL2RG
IL6R
IL6ST
IL7
ILDR2
IMPA1
IMPAD1
IMPG1
INA
INADL
INO80D
INPP4A
INSR
INTS9
INTU
IP6K1
IPCEF1
IPO8
IPO9
IPPK
IQCH
IRF6
IRS2
ISG20
ISM2
ISPD
ISY1-RAB43
ITGA1
ITGA3
ITGA9
ITGB8
ITK
ITPK1
IYD
JAKMIP2
JDP2
JMJD1C
JMJD8
JOSD1
JPH3
JPH4
JUN
KAL1
KANK2
KANK4
KANSL1
KAT6A
KAT7
KCNA1
KCNB1
KCNC3
KCND1
KCND3
KCNE1
KCNG3
KCNIP2
KCNJ1
KCNJ12
KCNJ16
KCNJ2
KCNJ6
KCNJ9
KCNK12
KCNK3
KCNK5
KCNK9
KCNMB2
KCNN3
KCNS2
KCNT1
KCNT2
KCNV1
KCNV2
KCTD12
KCTD14
KCTD16
KCTD17
KCTD7
KCTD9
KDM2A
KDM3A
KDM4A
KDM4B
KDM5A
KHDRBS1
KHNYN
KIAA0040
KIAA0101
KIAA0141
KIAA0226
KIAA0226L
KIAA0408
KIAA0513
KIAA1024
KIAA1024L
KIAA1033
KIAA1143
KIAA1147
KIAA1217
KIAA1244
KIAA1324
KIAA1324L
KIAA1430
KIAA1432
KIAA1456
KIAA1462
KIAA1467
KIAA1522
KIAA1549L
KIAA1671
KIAA1715
KIAA1919
KIAA2018
KIDINS220
KIF11
KIF13B
KIF15
KIF1C
KIF26B
KIF3B
KIF3C
KIF5A
KIN
KIR2DL4
KIRREL
KIRREL3
KLB
KLF6
KLF7
KLHDC8A
KLHL20
KLHL23
KLHL3
KLHL38
KLHL4
KLHL42
KLHL8
KLK10
KLRF1
KMO
KMT2A
KMT2C
KMT2D
KPNA1
KPNA4
KPNA6
KREMEN1
KRT2
KRT222
KRT38
KRT6A
KRT6B
KRT80
KRTAP1-3
KRTAP24-1
KRTAP4-9
KRTAP5-10
KRTAP5-11
KRTAP5-2
KRTAP8-1
KSR2
L3MBTL4
LAD1
LANCL3
LARP4
LASP1
LAX1
LCE1A
LCOR
LCORL
LDHAL6A
LDLRAD4
LDLRAP1
LDOC1L
LEF1
LEPROT
LEPROTL1
LETMD1
LGALSL
LGR6
LGSN
LHB
LHFPL2
LHFPL4
LHX4
LIF
LIFR
LIG3
LILRB2
LILRB5
LIMCH1
LIN52
LIN54
LINGO1
LINGO4
LIPC
LIPG
LIPH
LL22NC03-75H12.2
LMBR1
LMNB1
LMOD1
LMTK2
LMX1B
LNPEP
LONRF2
LOX
LPAR5
LPCAT2
LPGAT1
LPHN2
LPHN3
LPIN2
LPL
LPP
LPPR4
LPPR5
LPXN
LRAT
LRBA
LRFN1
LRG1
LRIG2
LRP4
LRP6
LRRC10B
LRRC15
LRRC16A
LRRC27
LRRC46
LRRC57
LRRC59
LRRC63
LRRC7
LRRFIP2
LRRN2
LRTM2
LSAMP
LSM11
LSM12
LSM3
LTF
LTK
LURAP1L
LUZP1
LYPD1
LYPD3
LYPD6
LYPLA1
LYRM2
LYRM4
LZIC
M6PR
MAB21L3
MAD1L1
MAD2L1
MADD
MAF
MAFG
MAGI1
MAN1A2
MANEAL
MAOA
MAP1A
MAP2K1
MAP2K6
MAP2K7
MAP3K5
MAP3K7
MAP3K9
MAPK1
MAPK14
MAPRE1
MAPRE2
MAPT
MARCH1
MARCH8
MARK2
MAU2
MB21D1
MBD2
MBD5
MBL2
MBNL3
MBOAT2
MBP
MCC
MCCC1
MCF2
MCOLN3
MCTP2
MCUR1
MDC1
MDM2
MDN1
ME1
MECP2
MED13
MED13L
MED19
MED28
MED29
MED7
MEF2D
MEFV
MEI4
MEIS1
MEMO1
METRN
METTL10
METTL14
METTL21B
METTL4
METTL7A
MEX3A
MEX3C
MFAP3L
MFAP5
MFHAS1
MFN2
MFSD11
MFSD2A
MFSD4
MGAT4A
MGC4294
MGLL
MIB1
MICALL1
MID1
MIER1
MINA
MIS18A
MIXL1
MKRN1
MKRN2
MKS1
MLEC
MLIP
MLK4
MLLT10
MLLT3
MLLT4
MLXIP
MMAA
MMACHC
MMD
MMGT1
MMP2
MMP9
MMRN1
MMRN2
MMS19
MMS22L
MN1
MNAT1
MOB1A
MOB1B
MOBP
MOCOS
MON2
MORC1
MOSPD3
MOXD1
MPLKIP
MPP2
MPP6
MPPED1
MPPED2
MPRIP
MPZ
MPZL1
MR1
MRAS
MRPL19
MRPL42
MRPS10
MRPS2
MRPS25
MRPS36
MRS2
MRVI1
MS4A7
MSANTD2
MSH5
MSI1
MSI2
MSL1
MSN
MSRB2
MSS51
MSX2
MTAP
MTDH
MTERFD2
MTF1
MTF2
MTHFR
MTHFSD
MTMR10
MTMR11
MTMR3
MTMR6
MTMR9
MTPAP
MUC15
MUC20
MUC22
MX2
MXD1
MXRA7
MYADM
MYBL1
MYCT1
MYNN
MYO18A
MYO1A
MYO1E
MYO3B
MYO5A
MYO5B
MYO5C
MYO6
MYOCD
MYRF
MYSM1
N4BP2
N4BP2L2
N6AMT1
N6AMT2
NAA11
NAA40
NAA50
NAALAD2
NAALADL2
NACC1
NAGA
NAIF1
NAPEPLD
NARF
NAT8L
NAV2
NBEAL1
NBL1
NBPF20
NCAM2
NCAN
NCAPH
NCEH1
NCKAP1
NCOA2
NCOA4
NCOA6
NCOR1
NDE1
NDEL1
NDRG4
NDUFA10
NDUFAF4
NDUFB11
NDUFB3
NEGR1
NEK6
NEK7
NEU3
NEUROD4
NEXN
NF2
NFASC
NFAT5
NFATC2IP
NFATC3
NFE2L1
NFIA
NFIC
NFIX
NFRKB
NFS1
NFYA
NHLRC3
NHSL1
NIN
NIPA1
NIPAL1
NKAIN1
NKD1
NKIRAS2
NKX2-5
NKX3-1
NLGN1
NLGN2
NLN
NLRP3
NME6
NMNAT2
NMT2
NMUR2
NOL8
NOP9
NOS1
NOS1AP
NOTCH2
NOTCH2NL
NOTCH3
NOVA2
NOX5
NPAS3
NPC1L1
NPFFR1
NPHP3
NPHS2
NPNT
NPTX1
NR1H4
NR2C1
NR3C1
NR5A2
NR6A1
NRAS
NRIP2
NRM
NRSN2
NT5C1B
NT5C1B-RDH14
NT5DC1
NT5DC3
NTRK2
NUDC
NUDCD2
NUDCD3
NUDT12
NUDT3
NUP50
NUTM2D
NUTM2E
NWD1
NXF1
NXPE3
NYNRIN
OASL
OCLN
OFD1
OGDH
OGFOD1
OIP5
OLA1
OLFM2
OLFM4
OLIG3
OLR1
ONECUT2
OPALIN
OPRK1
OR11A1
OR2H1
OR2W3
OR51E1
ORAI2
OSBPL11
OSBPL2
OSBPL9
OTP
OTUB2
OTUD4
OTX1
OXCT1
OXNAD1
P2RY8
PA2G4
PABPC1L2A
PABPC1L2B
PABPN1
PADI1
PADI2
PADI3
PAFAH2
PAICS
PAK1
PAK2
PALM2
PAPD5
PAPLN
PAPOLB
PAPPA
PAPPA2
PAPSS2
PAQR3
PAQR5
PARK2
PARP1
PARP11
PARVG
PATE2
PAWR
PAX1
PAX3
PAX5
PAX6
PAX7
PBLD
PBX1
PCBD2
PCDHB17
PCDHB4
PCDHGA1
PCDHGA10
PCDHGA12
PCDHGA2
PCDHGA3
PCDHGA4
PCDHGA5
PCDHGA6
PCDHGA7
PCDHGA8
PCDHGA9
PCDHGB1
PCDHGB2
PCDHGB3
PCDHGB4
PCDHGB6
PCDHGB7
PCDHGC3
PCDHGC4
PCDHGC5
PCLO
PCSK1
PCSK2
PCYT1A
PCYT2
PDE10A
PDE11A
PDE12
PDE1C
PDE3A
PDE4B
PDE4D
PDGFRA
PDHA1
PDIA3
PDLIM1
PDPK1
PDX1
PDZD9
PEAK1
PEG10
PELI1
PEX2
PEX26
PEX5
PEX5L
PFAS
PFDN1
PFKFB1
PFKFB2
PFKM
PFN2
PGA3
PGA4
PGAP1
PGAP2
PGLYRP4
PGM2L1
PGPEP1
PGR
PHB
PHEX
PHF1
PHF2
PHF20L1
PHF21A
PHF8
PHGR1
PHKA2
PHKG2
PHLPP2
PHYHIP
PI15
PI4K2A
PI4KB
PIANP
PIAS2
PIEZO2
PIGZ
PIK3R6
PIKFYVE
PIM1
PIM2
PIP4K2B
PIP5K1A
PIRT
PITPNM2
PKD2
PKHD1
PKIA
PKIG
PKLR
PKP1
PKP2
PLA2G2C
PLA2G2D
PLA2G5
PLA2R1
PLAC8
PLAG1
PLAGL2
PLCB4
PLCE1
PLCXD3
PLD5
PLEK
PLEKHA2
PLEKHA3
PLEKHA8
PLEKHG1
PLEKHM1
PLGLB1
PLGLB2
PLLP
PLP1
PLXNA2
PLXNA3
PLXNA4
PM20D2
PML
PMP2
PNMA3
PNMA6A
PNMA6C
POFUT1
POFUT2
POLA1
POLA2
POLDIP2
POLDIP3
POLI
POLK
POLR1A
POLR1B
POLR2C
POLR2F
POLR3B
POLR3D
POLR3H
PON2
POPDC2
POTEE
POTEF
POTEI
POTEJ
POTEM
POU2AF1
POU2F1
POU2F2
POU3F1
POU3F3
POU6F1
PPAPDC1A
PPAPDC2
PPARA
PPARD
PPFIA2
PPFIA4
PPIG
PPIL2
PPIL6
PPIP5K1
PPIP5K2
PPM1H
PPM1L
PPM1N
PPP1CC
PPP1R11
PPP1R12B
PPP1R15A
PPP1R3B
PPP1R3F
PPP1R9A
PPP2R2C
PPP2R4
PPP2R5D
PPP2R5E
PPP3R1
PPP4R4
PPP6C
PPP6R3
PRDM11
PRDM2
PRDM6
PRDM9
PREX1
[truncated: 1,089 more rows]

## Sheet: Fig1B_Hypertension_Gene_List
Compiled IPA Gene Set (from Dluzen et al, 2016) (Figure 1B)
14-3-3
14-3-3ε
14-3-3σ
4E-BP1
5HT3R
A20
A2M
ABCA1
ABCA7
ABCB1
ABCB10
ABCC1
ABCC4
ABCC8
ABCF2
ABI2
ABIN-1
ABLIM1
AC
ACADVL
ACAT1
ACE
ACh
AChR
ACLY
ACO1
ACSL1
ACTA2
ACTB
ACTC1
ACTIN
Actin-α
ACTN
ACTR6
ACVR1
ACVRL1
ADAM17
ADARB1
ADCY6
ADD1
ADH5
ADK
ADM
ADORA2A
ADP
ADRA2A
ADRA2C
ADRB1
ADRB2
ADRB3
ADRBK1
ADSS
AFF3
AFTPH
AGFG1
AgtR1
AgtR2
AIF1
AKAP13
AKAP5
AKT
AKT1
AKT2
ALDH3A2
ALDOB
ALOX
AMD1
AMFR
AMP
AMPAR
AMPK
AMY2A
AMY2B
Angiontensin I
ANGPT2
ANKH
ANXA1
ANXA2
AP-1
APC
APEX1
APLP2
APOC3
APOE
APOL3
APP
APRT
APTX
AQP9
AR
ARFGAP1
ARG2
ARHGEF1
ARHGEF12
ARHGEF4
ARHGEF6
ARHGEF7
ARIH1
ARL2BP
ARL8B
ARNT
ARNTL
ARP2
ARP3
ARRB2
ASAP1
ASK1
ASPH
ATF2
ATF6
ATF6B
ATG5
ATL3
ATM
ATMIN
ATP
ATP11C
ATP1A1
ATP2A2
ATP2B4
ATP2C1
ATP6V1A
ATXN1
AVP
BACH1
BAD
BAFF
BAIAP2
BAK1
BANK1
BAX
BAZ1A
BCAT1
Bcl10
BCL2
Bcl-2
BCL6
Bcl-XL
BDK
BDNF
BGN
BID
BIMP1
BIRC2
BIRC3
BIRC5
BKR2
BLM
BMF
BMI1
BMP2
BMP4
BMPR2
BNIP2
BNIP3L
BORA
BR3
Bradykinin
BRCA1
BRWD1
BTBD7
BTC
BTK
BTN2A1
C14orf2
C17orf59
C19orf10
C3AR1
C3orf10
C5
C9orf72
CABIN1
CACNA1B
CACNA1E
CACNA2D4
Cacnb
CACNB3
Calcineurin
CALM
CALM1
CALML4
Calmodulin
Calpain
CALR
CaM
CAMK2A
CAMKI
CAMKII
CAMKIV
CAMKK
cAMP
CAPN2
CARD11
CAS
CASC3
CASP1
CASP3
CASP5
CASP8
CASP9
Caspase8
CASQ
CAST
CAT
CAV1
CBP
CBX7
CBY1
CCDC50
CCR2
CCR3
CD14
CD164
CD226
CD274
CD34
CD36
CD38
CD40
CD40L
CD44
CD46
CD47
CD48
CD52
CD55
CD63
CD86
CDC25A
Cdc37
CDC42
CDC7
CDH13
CDK5R1
CDK6
CDKN1A
CDKN1B
CDKN2A
CEBPA
CECR1
CEP68
CFH
CFL
c-Fos
CHD4
CHEK2
CHGA
CHM
CHN2
CHP
CHSY1
CHUK
Chymase
CIS
CITED2
c-Jun
CK2
CKMT2
CLCN6
CLEC1B
CLEC4A
CMTM7
c-MYC
COL5A1
CORO1A
Cot
COX
COX-2
COX6A1
CPD
CPNE1
CPT1A
CPVL
CR2
CRAC
c-Raf
CREB
CRK
CRP
CRY1
CSF1
CSF1R
CSF3R
CSK
c-SRC
CSTB
CTMP
CTSB
CTSD
CXCL12
CXCL5
CXCR4
CYB5R3
CYBA
CYBB
cyclin
CYP19
CYP2E1
CYTH2
DAG
DARS
DBP
DCAF7
DCUN1D5
DDAH1
DDB1
DDX17
DDX20
DEK
DIAPH
DICER1
DMTF1
DNAJA3
DNAJB11
DNAJB9
DNASE2
DOCK1
DOCK180
DPP4
DPYSL2
DPYSL3
DRF1
DRF3
DSCR1
DTNA
DTX3
DUSP1
DUSP14
DYNLL1
E2F2
ECE
ECE1
ECHDC1
EDN1
EEF1A1
EEF1E1
EEF1G
EFNB1
EGF
EGFR
EGLN2
EIF
EIF1B
EIF3E
eIF4E
ELF1
Elk1
Elk-1
ELN
eNOS
Eotaxin
EPAS1
EPB41
EPO
EPOR
EPSTI1
ERAP2
ERBB2
ERBB4
ERCC4
ERG
ERH
ERK1
ERK2
ERM
ERN1
E-Selectin
ESL-1
ESR1
ESR2
ESRRA
ESRRG
ET1
ETA
ETB
ETS1
EWSR1
EZH2
F11R
F2
F2R
F2RL1
F-actin
FADD
FAF1
FAF2
FAK
FAM101B
FAM49A
FAM57A
FAS
FASTK
FAU
FBXL5
FBXO32
FCER1G
FCGR2B
FDFT1
FDPS
FEN1
FFA
FGD1
FGD3
FGF
FGF2
FGF23
FHIT
FilGAP
FKBP1A
FKBP1B
FKBP2
FKHR
Fkhr-Sfn
FLNA
FLT3LG
FN1
FNDC3B
FOXO1
FOXO3
FRAT1
FSTL1
FSTL3
FURIN
FYN
G3BP2
GAA
GAB1
GADD45A
GAR1
GATA3
GBP2
GC
GDF-15
GDNF
GH
GIT1
GLA
GLB1
GLO1
GLP1R
GLUR5
GMEB1
GMFB
GNAI2
GNAI3
GNAQ
GNB2
GNG12
GP130
gp91
GPC2
GPC3
GPER1
GPM6A
GPR65
GPSM1
GPX1
GRAF
GRB10
GRB2
GRIM-19
GRK4
GRLF1
GRSF1
GSK3
GSK-3β
GSN
GSTK1
GSTO1
GSTP1
GTF2H4
GTF3C3
GTP
GUK1
GYPC
GYS
GZMB
Gα
Gα12
Gαi
Gαq
HAGH
HCK
HDAC
HDAC1
HDAC4
HDAC9
HIF1A
HIF-1α
HIST1H1C
HLA-A
HLA-B
HLA-C
HLA-DMB
HLA-DPA1
HLA-DPB1
HLA-F
HMGA1
HMGB1
HMGCR
HMOX1
HNRNPK
HNRNPR
HNRNPU
Ho
HoxA10
HPGD
HPRT1
HRAS
HSD17B8
HSP27
HSP90
HSP90B1
HSPA4
HSPA5
HSPB8
HSPC300
HSPD1
HSPE1
HTR2B
HTR2C
HTT
HUR
Hyaluronan
ICAM1
ICSBP
ID2
IDE
IDI1
IDS
IDUA
IER3
IFIH1
IFNAR2
IFNG
IFNGR1
IFNGR2
IFNγ
IFN-γ
IFNγR
IFRD1
IGF2
IGF2R
IkB-NFkB
IKK
IKKα
IKKβ
IKKγ
IKZF3
IL-1
IL10
IL11RA
IL12
IL12A
IL15
IL17RA
IL17RB
IL18R1
IL-1R
IL1RAP
IL1RL1
IL1RN
IL27RA
IL-4
IL6
IL-6
IL6R
IL-6R
IL-8
ILK
iNOS
Integrin
Integrinα4
Integrinβ2
IP3
IP3R
IQGAP
IRAK1
IRAK4
IRAK-M
IRF1
IRF-1
IRF3
IRF8
IRS1
IRS2
IRX4
ITGA4
ITGB3
IκB
JAK
JAK2
JAM3
JIP1
JNK
JNK1
JUNB
Kallikrein
KCNJ11
KCNK2
KCTD15
KDR
KEAP1
KIAA1147
KIF1B
KIR3DL2
KLF13
KNG1
KYNU
LAMA1
LAMA4
LAMC2
LARP1B
LBP
LCK
LDB3
LDL
LDLR
LEPR
LETM1
LGALS3
LILRA2
LILRA3
LILRA4
LIMK
LMBRD1
LMO4
LOC642361
LPL
LPS
LRP1
LRP5
LSM7
LST1
LTA
LTB4R
LTBP3
LTBR
LY9
LYPLA2
M6PR
MAFG
MALT1
MAML1
MAN2A1
MAN2C1
MAOA
MAP2K2
MAP2K3
MAP3K14
MAP3K3
MAP3K8
MAPK
MAPK7
MAPKAPK2
MARK2
MAST1
MB
MBP
MCL1
MCP-1
M-CSF
MCU
MDC1
MDM2
MDR1
MED16
MED27
MEF2
MEI1
MEK1
MEK2
MEKK
MEKK1
MEKK3
MEOX2
MERTK
METTL17
MFHAS1
MFN2
MGAT2
MIB1
MICU1
MIER1
MKK1
MKK3
MKK4
MKK6
MKK7
MKKS
MKL1
MLCK
MLCP
MMP1
MMP13
MMP3
MMP8
MMP9
MPO
MPP1
MRFAP1
MS4A7
MSN
MTA2
MTHFD2L
MTHFR
MTHFS
mTOR
MTR
MTX1
MUC1
MUS81
MXD3
MYBPC3
MYC
MYCBP2
MYD88
MYH7
MYH9
MYL
MYLK3
MYNN
Myosin
nACHR
NAK
NANOG
NAP1
NAP125
NAPA
NCKAP1
NCKIPSD
NCL
NCLX
NCSTN
NCX
NDFIP2
NDUFA3
NETO2
NFAT5
NFATc
NFATC1
NFKB1
NF-κB
NF-κB1
NGF
NHE1
NIK
NINJ1
NISCH
NKX2-3
NLRP1
NMDA
NMDAR
NONO
NOS
NOS1
NOS2
NOS3
NOTCH2
NOTCH4
NOX1
NPY
NQO1
NQO2
NR1H2
NR2C1
NR2C2
NR3C1
NR3C2
NRG
NRG1
NT5E
NUDCD2
NUMB
NUP62
NWASP
OCRL
OPTN
ORAI1
OSBPL11
OXSR1
p21
p21Cip1
p22phox
p27Kip1
P2RX4
p38
p38MAPK
p40phox
p47phox
p53
p67phox
p70S6K
PAK
PARP1
PBX2
PBX3
PCDH10
PCGF2
PCM1
PDE1
PDE12
PDE2
PDE3
PDE5
PDE5A
PDGF
PDGFC
PDGFRA
PDK1
PDLIM5
PEG10
PELI1
PEX2
PFKM
PFN
PFN1
PGE2
PGK1
PGM2
PGRMC1
PHF1
PHF11
PHIP
PHKB
PHYH
PI3K
PI4P5K
PIAS3
PIGA
PIGN
PIK3CD
PIK3R1
PILRA
PIM1
PINCH1
PIP
PIP2
PIP3
PIR121
PITPNA
PKA
PKAc
PKC
PKC(β
PKCβ
PKCδ
PKCζ
PKD1
PKG
PKL
PKN1
PKNOX1
PKR
PLA2
PLAT
PLAU
PLAUR
PLC
PLCB1
PLCG2
PLCγ
PLCγ2
PLD
PLD1
PLEKHA1
PLG
PLIN5
PLK1
PLN
PLOD2
PLXNA4
PMCA
POLA1
POLB
POLR1B
POLR3B
POR
PP1
PP2A
PPARD
PPARG
PPARα
PPFIA1
PPME1
PPP1CA
PPP1R12C
PPP1R8
PPP2CA
PPP3CA
PPP3CB
PPP3R1
PRAME
PRDM16
PRDX1
PRDX2
PRDX5
PREP
PRKAA2
PRKAR1A
PRKCA
PRKCB
PRKCZ
PRKD1
PRMT2
PRMT3
PRNP
PROS1
P-Selectin
PSEN1
PSEN2
PSENEN
PSGL-1
PSMB2
PSMB5
PSMB8
PSMB9
PSME2
PTEN
PTGER2
PTGER4
PTGIR
PTGS1
PTGS2
PTK2B
PTMA
PTP
PTPN1
PTPN11
PTPN22
PTPN6
PTPRC
PU.1
PXN
PYK2
RAB10
RAB1A
RAB27A
RAB2A
RAB31
RAC
Rac1
RAD21
RAD23B
RAF
RAF1
RALB
RALGAPA1
RANBP3
RANKL
RANTES
RAP
Rap1
RAPGEF3
Ras
RASGRP3
RASSF1
RB1
RBM12B
RBM38
RCAN1
RDX
RECK
RelA
Relaxin
RelB
RENBP
Renin
RERE
RFTN1
RGS2
RGS5
RGS6
RHAMM
Rheb
Rho
RHOA
RIP
RNASEL
RNF5
RNLS
ROCK
ROCK1
ROS
RPL19
RPL31
RPS13
RPS17
RPS24
RPS6KA4
RPS6KA5
RRN3
RRP15
RRYR
RSU1
RUFY3
RUNX1
RUVBL1
RXRA
RyR2
S100A4
S1PR1
S1PR4
SCAMP1
SCAP
SCARB1
SCD
SCP2
SCYL2
SDC4
SDF-1α
SDPR
SEC23B
SEC24B
SEC24C
SEC62
SEK1
SELL
SELPLG
SERCA
SERINC3
SERPINC1
SET
SFTPD
SGK1
SHARPIN
SHC
SHC1
SHH
SHIP
SHP
SHP1
SHP-1
SHP2
SIGIRR
SIGMAR1
SIK2
SIPA1
SIRPα
SIRT1
SLAMF6
SLAMF7
SLC22A4
SLC25A4
SLC2A3
SLC4A2
SLC7A1
SLC8A1
SLFN5
SMAD7
SMPD1
SMURF2
SNCA
SND1
SNN
SNRK
SNRNP200
SNTB1
SNX3
SOCS
SOCS1
SOCS2
SOCS3
Sod
SOD2
SOS
SOX17
SP1
SP3
SPARC
SPPL2A
SPRED1
SR-A
SRC
SRD5A1
SRF
SSBP2
SSH
ST6GALNAC4
ST8SIA4
STAT1
STAT2
STAT3
STAT5A
STAT5B
STAU1
STC1
STK39
STX8
SULF2
SUMO2
SYK
SYNCRIP
SYNJ1
SYVN1
TAB1
TAB2
TACC1
TAK1
Talin
Tanespimycin
TANK
TAP2
TAPBP
TBC1D10C
TBC1D9
TBK1
TCF3
TCF7
TCIRG1
TCP1
TCR
TENM4
Tensin
TERC
TERT
TF
TFG
TFRC
TGFB1
TGFBI
TGFBR1
TGFBR3
TGFBRAP1
TGF-α
TGF-β
TGIF1
THBS1
TIA1
TICAM1
TIRAP
TK1
TLE1
TLR1
TLR2
TLR7
TLR8
TLR9
TM9SF2
TMED5
TMEM127
TMEM129
TMEM204
TMEM97
TMSB4
TMX1
TNF
TNFR
TNFRSF10A
TNFRSF12A
TNFRSF14
TNFRSF1A
TNFRSF1B
TNFRSF25
TNFRSF8
TNFSF10
TNFSF14
TNFSF4
TNF-α
TNNC1
TNNT2
TNS3
TOPBP1
TP53
TP53BP2
TPI1
TPM1
TPM3
TPMT
TRADD
TRAF2
TRAF3IP2
TRAF5
TRAF6
TRAK2
TRAM1
TRDN
TREM1
TRH
TRIM28
TRIO
TRL4
TRMU
Tropomyosin
Troponin
TROVE2
TRPC6
Tryptase
TSAD
TSC1
TSC2
TSC22D3
TSG6
TSPAN33
TSPO
TSTA3
TTRAP
TUBB1
TUBD1
TUSC2
Tweak
TWSG1
TXN
TYK2
UBC
UBE2D3
UBE2H
UBE2L3
UBE2M
UBE2N
UBE2V1
UBE3A
UCP2
UQCRB
USP11
USP15
USP25
USP4
USP48
UTP14C
VARS
VAV
VAV2
VAV3
VCAM1
VCL
VCP
VDR
VEGF
VEGFA
VEGFC
VEGFD
VEGFR
VGCC
VHL
VIP
vLDL
VNN2
VPS37C
VRK1
WAS
Wasf1
WAVE1
WASF2 (WAVE2)
WBSCR22
WDR33
WDR36
WDR48
WEE1
WNK1
WRN
WTAP
XBP1
YY1
Zap70
ZFHX3
ZFYVE27
ZNF207
ZNF274
ZNF532
ZNF800
ZNF827
α-actin
α-ACTININ
β-catenin
β-TrCP

## Sheet: Fig1B_HypertensionmiR1253Target
Hypertension-Related miR-1253 Predicted Targets (Figure 1B)
ABCB10
ABI2
ACLY
ACO1
ACSL1
ACTC1
ACVRL1
AKAP13
AKAP5
ANGPT2
ANKH
ARHGEF12
ARHGEF6
ARL8B
ARNTL
ATF6B
ATM
ATXN1
BACH1
BAK1
BCL6
BMF
BMPR2
BRWD1
BTK
CACNA1E
CALR
CASC3
CCDC50
CD226
CD38
CD47
CD86
CDK6
CECR1
CLCN6
CLEC1B
CMTM7
CPD
CSF1
CXCL12
DCAF7
DCUN1D5
DDAH1
DDX17
DICER1
DPYSL2
DTX3
DUSP14
EIF4E
ELK1
EPB41
ERBB4
ERG
ESRRG
ETS1
EZH2
FAF1
FAM49A
FBXO32
FCER1G
FCGR2B
FGF2
FKBP1A
FLNA
FNDC3B
FOXO3
FRAT1
FSTL1
GBP2
GLP1R
GMEB1
GNG12
GPM6A
GRB10
GRB2
GRK4
GRSF1
HDAC1
HNRNPR
HTR2C
HTT
IDS
IGF2
IGF2R
IL6R
IRS2
KIAA1147
LPL
M6PR
MAFG
MAOA
MARK2
MBP
MDC1
MDM2
MFHAS1
MFN2
MIB1
MIER1
MMP9
MS4A7
MSN
MTHFR
MYNN
NCKAP1
NFAT5
NOS1
NOTCH2
NR2C1
NR3C1
NUDCD2
OSBPL11
PARP1
PDE12
PDGFRA
PEG10
PELI1
PEX2
PFKM
PHF1
PIM1
PLXNA4
POLA1
POLR1B
POLR3B
PPARD
PPP3R1
PRKAA2
PRKAR1A
PRKCB
PRNP
PSEN1
PTGER4
PXN
RAB10
RAB27A
RALB
RELA
RERE
RFTN1
RGS5
RHO
RHOA
RRP15
RSU1
RXRA
RYR2
SCARB1
SCD
SEC24C
SEC62
SELPLG
SERINC3
SHH
SIK2
SLAMF6
SLAMF7
SLC4A2
SLC7A1
SLC8A1
SMAD7
SMURF2
SNX3
SOD2
SP1
SPARC
SSBP2
STAT5B
STAU1
STC1
SYNCRIP
SYNJ1
SYVN1
TAB1
TAB2
TACC1
TAP2
TENM4
TFRC
TGFBR3
TGFBRAP1
TGIF1
TMED5
TMEM127
TNS3
TOPBP1
TRAK2
TRH
TROVE2
TSC22D3
UBE2D3
UBE2H
UBE2N
UBE2V1
USP48
VPS37C
WASF2 (WAVE2)
WDR36
ZFHX3

## Sheet: Fig1C_TransriptsinWomen
Significant PBMC mRNAs (Dluzen et al. 2016)
AAK1
AAMP
AARSD1
AASDHPPT
ABCA2
ABCA7
ABCB1
ABCB10
ABCB7
ABCB9
ABCC4
ABCF2
ABHD12
ABHD14A
ABHD14B
ABHD15
ABHD2
ABHD5
ABHD7
ABI1
ABLIM1
ACAA1
ACAA2
ACACA
ACADM
ACADVL
ACAP1
ACAT1
ACIN1
ACLY
ACN9
ACO1
ACOT4
ACOT9
ACRBP
ACRC
ACSL1
ACSL3
ACSL4
ACSL5
ACTA2
ACTB
ACTG1
ACTR10
ACTR1A
ACTR1B
ACTR3
ACTR6
ACVR1
ACYP1
ADAM15
ADAM17
ADAP1
ADAR
ADARB1
ADCK5
ADCY3
ADD1
ADD3
ADK
ADNP
ADO
ADSS
AES
AFF3
AFTPH
AGA
AGAP6
AGFG1
AGGF1
AGK
AGL
AGPAT2
AGPAT4
AGPS
AGXT2L2
AHCTF1
AHSA1
AHSA2
AIDA
AIF1
AIFM1
AK2
AK3
AKAP11
AKAP13
AKAP8L
AKIRIN1
AKNA
AKR1B1
ALDOB
ALG5
ALG9
ALKBH2
ALKBH7
ALS2
AMD1
AMICA1
AMMECR1
AMY1C
AMY2A
AMY2B
ANAPC10
ANAPC13
ANAPC4
ANGEL2
ANKDD1A
ANKMY2
ANKRA2
ANKRD11
ANKRD13A
ANKRD13C
ANKRD17
ANKRD28
ANKRD36
ANKRD36B
ANKRD46
ANKRD6
ANKS1A
ANKS3
ANKZF1
ANO9
ANTXR2
ANXA1
ANXA2
ANXA2P1
ANXA6
ANXA7
AP1B1
AP1G2
AP1S1
AP1S2
AP2A2
AP2B1
AP2M1
AP3B1
APBB1IP
APEX1
APH1A
APH1B
APLP2
APOB48R
APOBEC3F
APOL3
APPBP2
APPL1
APRT
APTX
AQP3
AQP9
ARAP1
ARD1A
ARF5
ARFGAP1
ARFGEF1
ARFGEF2
ARHGAP15
ARHGAP21
ARHGAP27
ARHGAP30
ARHGAP9
ARHGEF1
ARHGEF3
ARID2
ARID4B
ARID5B
ARIH1
ARL1
ARL17P1
ARL2BP
ARL6IP4
ARL6IP5
ARL8B
ARMC1
ARMCX2
ARMCX6
ARPC4
ARPC5
ARPP19
ARRB2
ARRDC5
ARSA
ARSB
ASAP1
ASB8
ASCC3
ASPSCR1
ATAD1
ATF6
ATF6B
ATG16L2
ATG4A
ATG5
ATG9A
ATHL1
ATL3
ATMIN
ATP11B
ATP11C
ATP13A2
ATP1B3
ATP2B1
ATP2B4
ATP2C1
ATP5D
ATP5E
ATP5EP2
ATP5G2
ATP5H
ATP5I
ATP5J
ATP5O
ATP5S
ATP6AP2
ATP6V0A2
ATP6V0B
ATP6V0E1
ATP6V1A
ATP6V1G1
ATP8B4
ATP9A
ATPAF1
ATPBD4
ATRX
ATXN1
ATXN2L
ATXN7L3
AUH
AUTS2
AVPI1
AXIN1
AZI2
AZIN1
B3GALT4
B3GAT3
B4GALT5
BAIAP2L2
BAK1
BANF1
BANK1
BAT2
BAT3
BAT5
BATF3
BAX
BAZ1A
BBS7
BCAT1
BCAT2
BCKDHB
BCL2L13
BCL6
BCL7B
BCL7C
BCL9L
BET1L
BICD2
BID
BIN1
BIRC2
BIRC3
BIRC6
BMF
BMI1
BMP2K
BMP6
BMPR2
BNIP2
BNIP3L
BOLA2
BOLA3
BRD3
BRD7
BRF1
BRI3BP
BRIX1
BRP44
BRPF3
BRWD1
BTAF1
BTBD15
BTBD3
BTBD7
BTF3L4
BTG3
BTK
BTN2A1
BTN2A2
C10orf32
C10orf50
C10orf57
C10orf59
C10orf88
C11orf10
C11orf17
C11orf51
C11orf68
C11orf73
C11orf83
C12orf24
C12orf26
C12orf29
C12orf41
C12orf44
C12orf45
C12orf57
C12orf62
C12orf76
C13orf23
C13orf34
C13orf37
C14orf104
C14orf106
C14orf109
C14orf124
C14orf135
C14orf138
C14orf147
C14orf156
C14orf169
C14orf2
C14orf32
C14orf4
C14orf93
C15orf44
C15orf52
C16orf13
C16orf35
C16orf53
C16orf63
C16orf79
C16orf80
C16orf86
C16orf93
C17orf101
C17orf58
C17orf59
C17orf62
C17orf65
C17orf81
C17orf87
C17orf90
C17orf91
C17orf95
C18orf21
C18orf22
C18orf25
C19orf12
C19orf2
C19orf22
C19orf24
C19orf25
C19orf28
C19orf29
C19orf43
C19orf48
C19orf52
C19orf54
C19orf6
C19orf60
C19orf61
C19orf62
C19orf70
C1orf104
C1orf128
C1orf131
C1orf152
C1orf19
C1orf218
C1orf35
C1orf38
C1orf41
C1orf52
C1orf55
C1orf86
C20orf103
C20orf108
C20orf11
C20orf127
C20orf191
C20orf199
C20orf7
C20orf94
C21orf33
C21orf51
C21orf59
C21orf66
C22orf28
C22orf29
C22orf32
C22orf40
C2orf24
C2orf30
C2orf49
C2orf63
C2orf64
C3AR1
C3orf10
C3orf14
C3orf31
C3orf58
C3orf64
C3orf75
C4orf18
C4orf33
C4orf41
C5
C5orf15
C5orf21
C5orf30
C5orf5
C6orf1
C6orf105
C6orf106
C6orf108
C6orf120
C6orf125
C6orf129
C6orf190
C6orf48
C6orf64
C7orf11
C7orf28A
C7orf30
C7orf49
C7orf55
C7orf59
C8orf38
C8orf40
C8orf76
C9orf103
C9orf142
C9orf16
C9orf66
C9orf69
C9orf72
C9orf80
C9orf86
C9orf89
C9orf95
CAB39
CAB39L
CACNA2D4
CACYBP
CAD
CALML4
CAMK2G
CAMK2N1
CAMSAP1
CANT1
CANX
CAPN12
CAPN2
CAPRIN1
CAPZA1
CAPZA2
CARKD
CARS
CASC3
CASP3
CASP5
CASP8
CAST
CAT
CBLL1
CBR4
CBX5
CBX7
CBY1
CCBL2
CCDC107
CCDC109B
CCDC128
CCDC132
CCDC137
CCDC16
CCDC21
CCDC22
CCDC24
CCDC25
CCDC28A
CCDC5
CCDC50
CCDC59
CCDC6
CCDC71
CCDC72
CCDC88B
CCDC90B
CCDC91
CCDC93
CCDC99
CCM2
CCNC
CCNG1
CCNG2
CCNH
CCNYL1
CCPG1
CCS
CCT3
CCT4
CCT5
CD164
CD226
CD300A
CD34
CD38
CD44
CD46
CD48
CD52
CD55
CD58
CD63
CD82
CD86
CD97
CD99
CDC16
CDC23
CDC26
CDC2L2
CDC2L6
CDC34
CDC40
CDC42EP4
CDC42SE1
CDC7
CDCA7
CDK2AP1
CDK5R1
CDK5RAP3
CDK6
CDKN1B
CDYL
CEBPA
CEBPZ
CECR5
CELSR3
CENPN
CENTB2
CENTD2
CENTG2
CEP192
CEP63
CEP68
CEP78
CERK
CETN3
CFH
CGGBP1
CGI-96
CGRRF1
CHAF1B
CHCHD10
CHCHD5
CHD1
CHD3
CHD4
CHD6
CHD8
CHD9
CHES1
CHM
CHMP2B
CHMP5
CHN2
CHPT1
CHST15
CHST2
CHSY1
CHUK
CIC
CICE
CIRH1A
CISD1
CKAP2
CKLF
CKS1B
CLCN3
CLCN6
CLEC12A
CLEC4A
CLEC7A
CLIC4
CLIP1
CLIP2
CLK1
CLK2
CLK3
CLN3
CLN8
CLPP
CLPTM1
CLSTN1
CLTC
CMPK1
CMTM3
CMTM7
CMTM8
CNBP
CNIH
CNOT1
CNOT3
CNOT7
CNOT8
CNPY2
CNPY4
COASY
COBLL1
COBRA1
COCH
COG2
COG3
COG6
COL4A3BP
COMMD1
COMMD2
COMMD5
COMMD6
COMMD8
COMMD9
COPE
COPG
COPS3
COPS4
COPS8
COQ2
CORO1A
CORO1B
CORO7
COX10
COX17
COX5B
COX6A1
COX6B1
COX6C
COX7A2
COX7C
COX8A
CPD
CPEB3
CPNE1
CPNE3
CPNE8
CPOX
CPSF3
CPSF3L
CPT1B
CPVL
CR2
CREBBP
CREBL1
CRIP2
CRLF3
CROCC
CROP
CRTAP
CRTC3
CRY1
CRYBB2
CRYZ
CS
CSDA
CSF1R
CSF3R
CSNK1D
CSNK1E
CSNK1G1
CSPP1
CSRP2BP
CSTB
CSTF2
CSTF3
CTBP1
CTDP1
CTDSPL
CTGLF3
CTNNA1
CTRL
CTSD
CTSL1
CTSO
CUL4A
CUL4B
CUL5
CUTA
CWC15
CXCL5
CXorf20
CXorf26
CXorf40A
CXorf40B
CXorf57
CYB561D1
CYB5A
CYB5R3
CYBA
CYBB
CYCS
CYP20A1
CYP2E1
CYP4V2
CYTH1
CYTSA
D2HGDH
DAAM1
DAD1
DAPK1
DAPP1
DARS
DARS2
DAZAP1
DBI
DBN1
DBP
DBR1
DCAF15
DCAKD
DCLRE1A
DCP1B
DCP2
DCTN2
DCTN3
DCTN4
DCTN5
DCUN1D1
DCUN1D4
DCUN1D5
DDAH2
DDB1
DDEF2
DDHD2
DDT
DDX11
DDX12
DDX17
DDX19B
DDX27
DDX46
DDX47
DDX59
DEAF1
DEGS1
DEK
DENND4A
DENND4C
DENR
DERA
DFFA
DGCR14
DGCR2
DGKA
DHPS
DHRS12
DHRS3
DHRS4L2
DHRS7
DHX15
DHX32
DHX40
DIAPH2
DICER1
DIP2A
DIP2B
DIRC2
DLD
DMTF1
DNAJA1
DNAJB11
DNAJB9
DNAJC10
DNAJC15
DNAJC25
DNAJC30
DNAJC4
DNASE2
DNM2
DOCK10
DOCK11
DOCK7
DOM3Z
DPH2
DPH3
DPH5
DPM1
DPM2
DPM3
DPP3
DPP4
DPP7
DPP9
DPY19L1
DPYSL2
DR1
DSCR3
DSE
DSTN
DTX3
DULLARD
DUS2L
DUS4L
DUSP11
DUSP14
DUSP22
DUSP8
DUT
DYNLL1
DYNLL2
DYNLRB1
DYNLT3
DYRK2
E2F3
EAF1
EAF2
EBAG9
EBF1
EBI2
EBNA1BP2
ECHDC1
ECOP
EDEM3
EDF1
EEF1A1
EEF1B2
EEF1D
EEF1E1
EEF1G
EEF2K
EEPD1
EFHA1
EFR3A
EGLN2
EHBP1L1
EIF1AX
EIF1B
EIF2AK1
EIF3A
EIF3B
EIF3CL
EIF3E
EIF3F
EIF3L
EIF3M
EIF4A2
EIF4G1
EIF4G2
EIF5A2
ELA1
ELF1
ELF2
ELMO3
ELOF1
ELOVL1
ELOVL5
EML2
EML4
EMP1
EMP3
EMR2
ENC1
ENDOG
ENOPH1
ENPP4
ENSA
ENTPD6
EPB41
EPC1
EPDR1
EPRS
EPS15
EPSTI1
ERF
ERGIC3
ERH
ERICH1
ERLIN2
ERMAP
ERMP1
ERN1
ERO1L
ERP29
ESRRA
ETF1
ETFB
ETNK1
EVI2A
EWSR1
EXOC4
EXOSC1
EXOSC10
EXOSC5
EXT2
EXTL3
FAF1
FAF2
FAHD1
FAM100A
FAM101B
FAM102A
FAM102B
FAM103A1
FAM104A
FAM108A2
FAM108A3
FAM108B1
FAM109A
FAM122A
FAM122B
FAM134A
FAM134B
FAM13A
FAM13B
FAM149B1
FAM159A
FAM160A2
FAM160B1
FAM160B2
FAM165B
FAM173A
FAM175B
FAM179B
FAM188A
FAM195A
FAM195B
FAM21A
FAM24B
FAM26F
FAM39DP
FAM45A
FAM46C
FAM49A
FAM49B
FAM53C
FAM55C
FAM73B
FAM76B
FAM84B
FAM89A
FAM89B
FAM8A1
FAM96A
FAM98C
FANCG
FAR2
FAS
FASTK
FASTKD5
FAU
FBLN2
FBLN7
FBS1
FBXL10
FBXL15
FBXL3
FBXL5
FBXL6
FBXO11
FBXO21
FBXO28
FBXO32
FBXO33
FBXO34
FBXO38
FBXO9
FBXW11
FBXW4
FBXW5
FBXW7
FBXW9
FCER1G
FCGR2B
FCHSD2
FDFT1
FDPS
FECH
FEM1C
FER1L3
FEZ2
FGFRL1
FH
FHIT
FHL2
FHOD1
FIBP
FIG4
FIS1
FKBP15
FKBP1A
FKBP2
FKRP
FKSG30
FLI1
FLJ10213
FLJ11783
FLJ12949
FLJ14213
FLJ20273
FLJ20699
FLJ20718
FLJ21865
FLJ21986
FLJ32255
FLJ35776
FLJ36848
FLJ38969
FLJ43663
FLNA
FLT3LG
FLYWCH1
FMO4
FNBP1
FNDC3A
FNDC3B
FOLR3
FOXJ2
FOXJ3
FOXK1
FOXN2
FOXP1
FOXRED1
FRAT1
FRG1
FTHL11
FTSJD2
FURIN
FUT4
FXR2
FYN
FZD1
G3BP1
G3BP2
GAA
GABARAPL2
GADD45A
GALC
GALE
GALK2
GAMT
GANAB
GAPVD1
GAR1
GARNL4
GAS7
GATS
GBAS
GBF1
GBP2
GBP5
GCHFR
GCLC
GCNT2
GDPD3
GFM1
GFPT1
GGA1
GGA2
GGA3
GGCT
GHDC
GHITM
GK5
GLA
GLB1
GLMN
GLO1
GLRX2
GLS
GLT8D1
GLTP
GMEB1
GMFB
GMIP
GMPPA
GMPR2
GNA12
GNA13
GNAI2
GNAI3
GNAZ
GNB2
GNG10
GNG11
GNL2
GNL3
GNL3L
GOLGA8A
GOLT1B
GORASP2
GP6
GPA33
GPAA1
GPATCH3
GPBP1L1
GPC2
GPD1L
GPKOW
GPN3
GPR114
GPR137B
GPR160
GPR183
GPR65
GPS1
GPX4
GRINA
GRIPAP1
GRSF1
GSPT1
GSTA4
GSTK1
GSTO1
GTF2E2
GTF2F1
GTF2H4
GTF2H5
GTF2IRD2B
GTF3A
GTF3C3
GTF3C5
GTF3C6
GTPBP4
GTSF1
GUK1
GUSB
GUSBL1
GUSBL2
GVIN1
GYPC
GZMB
GZMM
H1FX
H2AFZ
H6PD
HABP4
HACL1
HADH
HADHA
HAGH
HAL
HAPLN3
HARS2
HAX1
HBP1
HCFC2
HCG26
HCK
HDAC4
HDAC7A
HDDC2
HDGF2
HDHD1A
HDHD2
HEATR6
HEBP1
HECA
HELB
HERC5
HERPUD2
HHEX
HIAT1
HIATL1
HIBCH
HIF1A
HIGD1A
HINT1
HINT3
HIP2
HIPK2
HIST1H1C
HIST1H4C
HIST1H4K
HLA-A
HLA-A29.1
HLA-B
HLA-C
HLA-DMB
HLA-DPA1
HLA-DPB1
HLA-F
HM13
HMBS
HMGA1
HMGB1
HMGB1L1
HMGB2
HMGCL
HMGCR
HMGCS1
HMGN2
HMGN4
HNRNPA2B1
HNRNPC
HNRNPK
HNRNPM
HNRNPR
HNRNPU
HNRPA1P4
HNRPA2B1
HNRPC
HNRPH3
HNRPK
HNRPLL
HNRPR
HNRPUL2
HOM-TES-103
HOOK2
HOXB2
HPGD
HPRT1
HPS5
HRAS
HRB
HS1BP3
HS2ST1
HSD17B12
HSD17B8
HSP90AA1
HSP90B1
HSPA1B
HSPA4
HSPA5
HSPBAP1
HSPD1
HSPE1
HSZFP36
HTATIP2
HYOU1
IBTK
ICAM2
ICAM3
ICK
ID2
IDE
IDH3B
IDI1
IDS
IDUA
IFI44
IFIH1
IFNAR2
IFNG
IFNGR1
IFNGR2
IFRD1
IFRD2
IFT57
IFT74
IGF2BP2
IGSF9B
IK
IKBIP
IKZF3
IL11RA
IL12A
IL12RB1
IL15
IL17RA
IL18R1
IL27RA
ILF3
ILK
IMPA1
IMPAD1
INF2
INPP1
INPP4A
INSIG1
INTS1
INTS2
INTS5
INTS6
INTS9
IP6K2
IPO11
IQCG
IQCK
IQGAP2
IRAK2
IREB2
IRF1
IRF3
IRF8
ISOC1
ISY1
ITGA4
ITGB1
ITGB1BP1
ITGB3BP
ITGB5
ITPA
ITPRIP
ITPRIPL2
IVD
JAM3
JAZF1
JMJD1C
JOSD1
JSRP1
KAT2B
KATNA1
KATNAL1
KBTBD2
KBTBD7
KBTBD8
KCNH8
KCNK6
KCTD10
KCTD15
KCTD2
KCTD6
KCTD9
KEAP1
KHDRBS1
KIAA0082
KIAA0146
KIAA0182
KIAA0194
KIAA0195
KIAA0232
KIAA0319L
KIAA0391
KIAA0415
KIAA0513
KIAA0528
KIAA0556
KIAA0564
KIAA0664
KIAA1012
KIAA1033
KIAA1147
KIAA1267
KIAA1310
KIAA1370
KIAA1545
KIAA1600
KIAA1602
KIAA1683
KIAA1826
KIAA1967
KIAA2026
KIF1B
KIF21B
KIF5C
KIFAP3
KIR2DL4
KIR3DL2
KLF11
KLF13
KLHDC2
KLHL12
KLHL17
KLHL2
KLHL20
KLHL24
KLHL5
KLRAQ1
KLRF1
KNTC1
KPNA1
KPNA4
KPNA5
KPNB1
KRCC1
KRI1
KYNU
L3MBTL2
LACTB
LACTB2
LAGE3
LAMP2
LANCL1
LANCL2
LAPTM4A
LARP1B
LAS1L
LASS2
LASS5
LBH
LCK
LCOR
LDLR
LDLRAP1
LDOC1
LEMD3
LENG1
LENG8
LETMD1
LGALS3
LILRA2
LILRA3
LILRA4
LILRB1
LILRB2
LIMS1
LINS1
LLGL1
LMBR1
LMBRD1
LMF2
LMNA
LMO2
LMO4
LMTK3
LOC100008588
LOC100008589
LOC100127918
LOC100128060
LOC100128163
LOC100128266
LOC100128353
LOC100128440
LOC100128689
LOC100128731
LOC100128771
LOC100128775
LOC100128899
LOC100128975
LOC100129086
LOC100129094
LOC100129201
LOC100129379
LOC100129550
LOC100129553
LOC100129599
LOC100129608
LOC100129637
LOC100129685
LOC100129902
LOC100129979
LOC100130000
LOC100130154
LOC100130557
LOC100130561
LOC100130604
LOC100130707
LOC100130932
LOC100131017
LOC100131096
LOC100131187
LOC100131205
LOC100131261
LOC100131336
LOC100131387
LOC100131541
LOC100131785
LOC100131801
LOC100131866
LOC100131905
LOC100132037
LOC100132112
LOC100132199
LOC100132299
LOC100132324
LOC100132394
LOC100132395
LOC100132491
LOC100132499
LOC100132510
LOC100132564
LOC100132715
LOC100132717
LOC100132740
LOC100132795
LOC100132960
LOC100133080
LOC100133163
LOC100133277
LOC100133372
LOC100133390
LOC100133430
LOC100133477
LOC100133565
LOC100133692
LOC100133795
LOC100133800
LOC100133836
LOC100133888
LOC100133930
LOC100133950
LOC100134108
LOC100134144
LOC100134273
LOC100134291
LOC100134304
LOC100134364
LOC100134530
LOC100134537
LOC100134634
LOC100134648
LOC100134711
LOC100134734
LOC100190939
LOC100190986
LOC100233209
LOC124512
LOC127295
LOC128192
LOC134997
LOC143543
LOC145853
LOC146517
LOC151579
LOC153684
LOC158160
LOC158345
LOC196752
LOC202181
LOC202781
LOC203547
LOC205251
LOC283412
LOC283874
LOC284821
LOC284837
LOC284988
LOC285053
LOC285074
LOC285741
LOC285900
LOC286157
LOC286444
LOC286512
LOC338799
LOC338870
LOC339290
LOC341457
LOC346950
LOC347292
LOC347544
LOC387820
LOC387841
LOC387867
LOC387882
LOC388122
LOC388275
LOC388556
LOC388564
LOC388654
LOC388681
LOC388707
LOC388796
LOC388969
LOC389137
LOC389141
LOC389322
LOC389342
LOC389404
LOC389435
LOC389672
LOC390298
LOC390354
LOC390466
LOC391019
LOC391370
LOC391578
LOC391656
LOC391833
LOC392437
LOC399744
LOC399804
LOC400304
LOC400948
LOC400986
LOC401238
LOC401537
LOC401676
LOC401847
LOC402057
LOC402112
LOC402175
LOC402644
LOC439953
LOC440055
LOC440311
LOC440348
LOC440354
LOC440595
LOC440737
LOC440895
LOC440927
LOC440957
LOC441050
LOC441066
LOC441150
LOC441155
LOC441191
LOC441246
LOC441253
LOC441506
LOC441743
LOC441763
LOC442454
LOC442582
LOC442609
LOC442727
LOC641705
LOC641814
LOC641849
LOC641978
LOC642017
LOC642033
LOC642035
LOC642197
LOC642210
LOC642255
LOC642299
LOC642361
LOC642393
LOC642678
LOC642741
LOC642784
LOC642787
LOC642817
LOC642909
LOC642921
LOC642956
LOC642975
LOC643284
LOC643287
LOC643313
LOC643319
LOC643357
LOC643384
LOC643438
LOC643452
LOC643466
LOC643507
LOC643668
LOC643790
LOC643870
LOC643949
LOC643977
LOC643997
LOC644162
LOC644172
LOC644214
LOC644284
LOC644310
LOC644315
LOC644330
LOC644363
LOC644464
LOC644511
LOC644517
LOC644584
LOC644590
LOC644739
LOC644762
LOC644790
LOC644863
LOC644914
LOC644931
LOC644988
LOC645058
LOC645094
LOC645138
LOC645173
LOC645212
LOC645233
LOC645381
LOC645385
LOC645387
LOC645466
LOC645630
LOC645676
LOC645688
LOC645904
LOC645968
LOC646044
LOC646123
LOC646200
LOC646294
LOC646301
LOC646463
LOC646483
LOC646531
LOC646567
LOC646766
LOC646785
LOC646791
LOC646821
LOC646942
LOC646949
LOC647037
LOC647081
LOC647195
LOC647285
LOC647346
LOC647436
LOC647673
LOC647856
LOC648024
LOC648099
LOC648210
LOC648249
LOC648294
LOC648343
LOC648366
LOC648581
LOC648605
LOC648638
LOC648771
LOC649049
LOC649210
LOC649553
LOC649639
LOC649841
LOC650034
LOC650155
LOC650157
LOC650369
LOC650518
LOC650737
LOC650832
LOC650845
LOC651149
LOC651198
LOC651436
LOC651453
LOC651738
LOC652071
LOC652481
LOC652489
LOC652615
LOC652624
LOC652657
LOC652672
LOC652685
LOC652726
LOC652734
LOC652826
LOC652864
LOC653075
LOC653079
LOC653080
LOC653103
LOC653157
LOC653158
LOC653234
LOC653314
LOC653316
LOC653344
LOC653377
LOC653383
LOC653438
LOC653472
LOC653479
LOC653505
LOC653557
LOC653566
LOC653598
LOC653663
LOC653773
LOC653820
LOC653884
LOC653904
LOC654126
LOC654191
LOC654194
LOC654260
LOC723972
LOC727761
LOC727826
LOC727865
LOC727908
LOC728060
LOC728098
LOC728126
LOC728128
LOC728139
LOC728153
LOC728188
LOC728244
LOC728324
LOC728440
LOC728452
LOC728453
LOC728481
LOC728492
LOC728553
LOC728565
LOC728590
LOC728620
LOC728635
LOC728640
LOC728666
LOC728715
LOC728728
LOC728734
LOC728739
LOC728779
LOC728782
LOC728787
LOC728820
LOC728825
LOC728855
LOC728873
LOC728944
LOC728969
LOC729021
LOC729102
LOC729123
LOC729148
LOC729236
LOC729255
LOC729279
LOC729389
LOC729423
LOC729495
LOC729500
LOC729559
LOC729580
LOC729617
LOC729646
LOC729679
LOC729742
LOC729774
LOC729776
LOC729798
LOC729839
LOC729843
LOC729926
LOC729964
LOC730029
LOC730052
LOC730173
LOC730187
LOC730256
LOC730278
LOC730281
LOC730284
LOC730286
LOC730288
LOC730382
LOC730385
LOC730387
LOC730432
LOC730995
LOC731007
LOC731096
LOC731196
LOC731486
LOC731777
LOC731985
LOC731999
LOC732360
LOC90120
LOC91561
LOC91664
LPP
LPPR2
LRDD
LRP1
LRP10
LRP5L
LRP8
LRRC1
LRRC25
LRRC37A
LRRC37B
LRRC42
LRRC45
LRRC57
LRRC58
LRRFIP2
LSM1
LSM10
LSM12
LSM14A
LSM3
LSM4
LSM7
LSM8
LSMD1
LST1
LTB4R
LTBP3
LXN
LY9
LYAR
LYPLA2
LYPLAL1
LYRM1
LYRM2
LYRM5
LYSMD2
LZTFL1
M6PR
MAD1L1
MADD
MAEA
MAF1
MAFG
MAGED1
MAGEF1
MAK16
MAL
MALT1
MAML1
MAN2A1
MAN2B1
MAN2B2
MAN2C1
MANBA
MAP2K1
MAP2K1IP1
MAP2K2
MAP2K3
MAP3K1
MAP3K11
MAP3K14
MAP3K3
MAP3K8
MAP4K5
MAPK1
MAPK6
MAPKAP1
MAPKAPK2
MAPKAPK5
MAR2
MAR5
MAR7
MARK2
MAT2B
MATR3
MAX
MBNL1
MBNL2
MBNL3
MBOAT1
MBP
MCEE
MCFD2
MCM6
ME2
MED10
MED14
MED15
MED16
MED22
MED23
MED24
MED30
MED6
MEGF9
MEI1
MEN1
MERTK
METAP2
METT11D1
MEX3C
MFHAS1
MFN1
MFN2
MFSD1
MFSD6
MGAT2
MGAT4A
MGAT4B
MGC15763
MGC3196
MGC52498
MGC71993
MGC72104
MGC87895
MGRN1
MIB2
MID1IP1
MIER1
MIF4GD
MIIP
MIR1974
MIR1978
MIR488
MIS12
MKL1
MKNK2
MKRN1
MLEC
MLF2
MLH1
MLKL
MLL4
MLL5
MLLT10
MMAA
MMADHC
MMGT1
MMS19
MOAP1
MOBKL1A
MOBKL1B
MOBKL3
MOGS
MON1B
MOV10
MPDU1
[truncated: 1,555 more rows]

## Sheet: Fig1C_miR1253TargetsinWomen
Hypertenion-Related miR-1253 Predicted Targets Differentially-Expressed in Hypertensive Women (Figure 1C)
ABCB10
ACLY
ACO1
ACSL1
AKAP13
ARL8B
ATF6B
ATXN1
BAK1
BCL6
BMF
BMPR2
BRWD1
BTK
CASC3
CCDC50
CD226
CD38
CD86
CDK6
CLCN6
CMTM7
CPD
DCUN1D5
DDX17
DICER1
DPYSL2
DTX3
DUSP14
EPB41
FAF1
FAM49A
FBXO32
FCER1G
FCGR2B
FKBP1A
FLNA
FNDC3B
FRAT1
GBP2
GMEB1
GRSF1
HNRNPR
IDS
KIAA1147
M6PR
MAFG
MARK2
MBP
MFHAS1
MFN2
MIER1
MS4A7
MSN
MTHFR
MYNN
NFAT5
NOTCH2
NR2C1
NR3C1
NUDCD2
OSBPL11
PARP1
PDE12
PHF1
PIM1
POLA1
POLR3B
PPARD
PPP3R1
PRKCB
PRNP
PTGER4
RAB10
RAB27A
RALB
RELA
RFTN1
RHOA
RRP15
RSU1
RXRA
SCD
SEC62
SELPLG
SERINC3
SLAMF6
SLAMF7
SLC4A2
SMAD7
SNX3
SPARC
SSBP2
STAU1
SYNCRIP
SYNJ1
SYVN1
TACC1
TAP2
TFRC
TGFBR3
TGFBRAP1
TMED5
TMEM127
TNS3
TOPBP1
TRAK2
TROVE2
TSC22D3
UBE2D3
UBE2H
UBE2N
UBE2V1
USP48
VPS37C
WASF2 (WAVE2)
ZFHX3

## Sheet: Fig1D_Molecules in IPA 
Compiled and Unique Genes from IPA Pathway List (combined Cardiovascular Disease, Cellular Growth and Proliferation, and Cellular Assembly and Proliferation)	Overlap with Actin Cytoskeleton Genes
A2M	ABI2
AAGAB	ARP3 (ACTR3)
ABCA3	ARHGEF1
ABCB10	ARHGEF12
ABCB6	ARHGEF6
ABHD4	CD14
ABI2	CDC42
ACBD3	CRK
ACKR3	DOCK1
ACTA2	ERM (MSN)
ACTR2	F2
ACTR3	F2R
ACVR1	FLNA
ADAM10	FN1
ADAM17	GNG12
ADAMTS1	GRB2
ADCY3	GSN
ADM	Myosin (MYH9)
ADM2	NWASP
ADORA2A	PXN
ADORA2B	RHOA
AHSA1	VCL
AKR1B10	WASF2 (WAVE2)
AKR1C3
ALCAM
ALDH1A1
ALDH1A3
AMD1
ANAPC5
ANG
ANGPT2
ANGPTL2
ANGPTL4
ANKRD55
ANXA3
APBA3
APLN
APOBEC3B
ARCN1
ARF3
ARFGEF2
ARHGAP18
ARHGEF1
ARHGEF10
ARHGEF12
ARHGEF19
ARHGEF6
ARIH1
ARIH2
ARL2BP
ARL5A
ARL5B
ARL8B
ARPC1A
ART4
ARV1
ASAP1
ASAP3
ASNS
ASPM
ATAD2
ATF5
ATF6
ATG5
ATL3
ATMIN
ATP2A2
ATP6V0E2
ATXN1
AUNIP
AURKA
AURKB
AXL
B4GAT1
BARD1
BATF2
BCAP31
BCAR3
BCLAF1
BHLHE40
BIN1
BIN3
BLM
BOK
BORA
BRK1
BRWD3
BSCL2
BST2
BTG3
BUB1
BUB1B
C12orf49
C1GALT1
C3AR1
C4orf33
C5
C8orf4
CABLES1
CALCOCO2
CALM1 (includes others)
CALR
CAMK2N1
CAPN2
CAPNS1
CARD10
CASP1
CAV1
CAV2
CBL
CBS/CBSL
CCAR1
CCDC28B
CCDC6
CCDC85A
CCL2
CCL23
CCL5
CCNA2
CCNB1
CCND3
CCPG1
CCT3
CCT5
CD14
CD55
CD59
CD9
CD99
CDC25C
CDC34
CDC42
CDC42BPB
CDC45
CDC7
CDCA5
CDCA7L
CDCA8
CDH11
CDK1
CDK14
CDK2AP1
CDK6
CDKN3
CEACAM1
CEBPB
CEBPD
CENPA
CENPE
CEP41
CFB
CFH
CHCHD10
CHEK1
CHMP3
CIT
CITED2
CKS1B
CKS2
CLCN7
CLDN23
CLIP3
CLK1
CMTM7
CNOT6
CNPY2
COPB2
CORO7/CORO7-PAM16
CPD
CPOX
CRK
CSK
CST3
CTBP1
CTNNBL1
CTPS1
CTSB
CTSD
CTSK
CTSL
CTSS
CX3CL1
CXADR
CXCL1
CXCL10
CXCL2
CYP2J2
CYR61
DCAF8
DCBLD2
DCUN1D5
DDIT3
DDX21
DDX58
DESI2
DHPS
DHRS1
DIS3L
DKK1
DLGAP5
DLL1
DNAJA1
DNAJA2
DNAJB11
DNAJB4
DNAJB9
DNAJC3
DOCK1
DPYSL2
DPYSL3
DTL
DTYMK
DUS2
DUSP18
DUSP5
DYM
DYNC1H1
E2F7
EARS2
ECE1
ECT2
EDN1
EHD1
EI24
EIF2AK2
EIF2B2
EIF4B
ELF1
ELK4
EMP3
ENC1
ENG
EPHB4
EPS8
ESM1
ETS2
ETV7
EVI5
EVI5L
EZH2
F2
F2R
F3
FADS1
FAM107A
FAM83D
FANCG
FANCI
FASN
FEN1
FGF2
FLI1
FLNA
FLNB
FLOT1
FN1
FNDC3B
FOXM1
FST
FTH1
FURIN
FUT11
FUT4
G6PC3
GADD45B
GAS2L3
GBF1
GBP1
GCLM
GDF15
GJA1
GLA
GLDC
GLS
GMNN
GNA13
GNE
GNG12
GOLGB1
GOLPH3L
GPI
GPN3
GPSM2
GPX3
GRB2
GRN
GSK3B
GSN
GTF2B
GUK1
H3F3A/H3F3B
HAGH
HBP1
HCLS1
HDAC1
HDAC6
HDGF
HDGFRP2
HDGFRP3
HES1
HEXB
HILPDA
HLA-DRB3
HMGB1
HMGB2
HMMR
HMOX1
HNRNPA0
HNRNPF
HNRNPU
HPSE
HSP90AB1
HSPA1A/HSPA1B
HSPB1
HSPB8
HTR2B
HTT
ICAM2
ID3
IDE
IDO1
IFI16
IFI30
IFIT3
IFITM1
IFNB1
IGF2BP3
IGFBP4
IGFBP7
IL13RA2
IL7R
ILF2
INHBB
INPP4B
INPPL1
IQGAP1
IRF1
IRF3
ISG20
ITCH
ITGA5
ITPR1
JAK2
JUN
KANK2
KATNB1
KCTD12
KCTD15
KIAA1033
KIF11
KIF14
KIF15
KIF20A
KIF20B
KIF2C
KIF3B
KIF4A
KIFC1
KIT
KITLG
KIZ
KLHL3
KLHL42
KPNA2
LAMB2
LARP4
LATS2
LDLR
LGALS3
LGALS8
LGALS9
LMAN1
LMBRD1
LMNB1
LONP1
LOXL4
LPIN2
LRIG1
LRP5
LTBR
MAD2L1
MAD2L2
MAOA
MAP1S
MAP2
MAP2K1
MAP3K7
MAP7D3
MAPK13
MARCH6
MBD1
MBTPS1
MCM2
MCM3
MCM5
MECOM
MED19
MEF2C
MELK
MEMO1
METAP2
MFN2
MGAT1
MGAT5
MGEA5
MGP
MICA
MIPEP
mir-130
MLH1
MPRIP
MSH2
MSN
MSRB3
MTAP
MTHFD1
MTPN
MTR
MVB12A
MXD1
MYCBP
MYD88
MYDGF
MYH10
MYH9
MYOF
NAA30
NAA38
NABP1
NACC2
NAGPA
NANS
NAP1L1
NCAPG
NCAPG2
NCBP1
NCK1
NCKAP5L
NCS1
NCSTN
NDC80
NDFIP1
NDRG1
NEK2
NEK6
NEU1
NFIB
NFKB1
NFKBIA
NLGN1
NME1
NME3
NOX4
NR1H3
NR2F1
NRARP
NRP1
NSMF
NT5C3A
NTN4
NUAK1
NUCB2
NUDC
NWASP
OAS3
ODC1
OGFR
OSBPL11
OSBPL2
OSGIN1
OSMR
P3H3
PAFAH1B1
PAPSS2
PAQR4
PARP1
PBK
PCGF2
PDCD1LG2
PDE12
PDIA5
PDP1
PDXK
PDZD8
PES1
PEX11A
PEX11B
PGF
PGM2
PHB
PHB2
PHF1
PHLDB2
PHLPP2
PI4K2B
PIEZO1
PIP5K1C
PJA2
PKD2
PKP2
PLA2G4A
PLAUR
PLEK2
PLEKHA4
PLEKHF1
PLEKHG1
PLEKHM2
PLIN2
PLIN3
PLK2
PLK4
PLPP3
PLSCR4
PMP22
PNKP
PNMA3
PNP
POLA1
POLR2K
POR
POSTN
PPAT
PPIA
PPM1F
PPP1CC
PPP3CB
PPP3CC
PRC1
PREB
PREX1
PRKCA
PRKCD
PRKCH
PRMT6
PRNP
PROCR
PRRC2C
PRRG1
PRSS3P2
PSMB10
PSMB2
PSMC2
PSMC4
PTGER4
PTGS1
PTGS2
PTMA
PTPN11
PTPRF
PTPRG
PTPRJ
PTPRK
PTTG1
PTX3
PXDN
PXN
RAB11A
RAB2A
RAB8A
RAB9A
RAC2
RACGAP1
RALA
RAN
RANBP1
RANBP9
RAPGEF2
RAPGEF4
RARRES3
RASD1
RBBP7
RBM17
RDX
RFC4
RGCC
RGS4
RHOA
RIT1
RNF14
ROBO4
RPL15
RPS26
RPS6KB1
RPS7
RRAS
RRM1
RRM2
RXRA
RXRB
SAMD4A
SARS2
SDC4
SDCBP
SDF2
SEC23B
SEC61A1
SEL1L
SELP
SEPT7
SERPIND1
SERPINE1
SERPINE2
SERPINH1
SERTAD1
SERTAD2
SESN1
SETMAR
SF3A2
SF3A3
SFPQ
SGOL1
SH3D19
SH3GLB2
SLC12A4
SLC33A1
SLC35F6
SLC39A6
SLC3A2
SLC7A11
SLC7A7
SLC9A3R1
SMAD3
SNCAIP
SND1
SNRNP200
SNX1
SNX2
SNX4
SNX8
SOD1
SOX7
SPAG5
SPARC
SPOCD1
SPPL2A
SQSTM1
SRM
SRSF6
SSR1
SSTR2
STAT2
STAT3
STAT5A
STAT5B
STIM1
STRN
STX6
SURF4
SUV39H1
SYNM
TBC1D20
TBC1D7
TBXAS1
TCF3
TCF4
TEK
TFDP1
TFPI
TFPI2
TFRC
THBS1
TIMP1
TJP1
TLE4
TM9SF2
TMED5
TMED9
TMEM106B
TMEM127
TMEM135
TMEM140
TMEM2
TMEM204
TMEM237
TMEM47
TNFAIP1
TNFRSF14
TNFRSF21
TNFSF10
TNFSF13B
TNFSF4
TNS3
TOB2
TOP2A
TOP2B
TOP3B
TOPBP1
TOR1AIP2
TP53BP1
TPD52L2
TPM4
TPX2
TRIB3
TRIP10
TRPM4
TSG101
TSR2
TTC5
TTK
TUBB3
TUBGCP2
TXLNA
TXNRD1
TYMS
UBASH3B
UBB
UBE2B
UBE2T
UBFD1
UBIAD1
UCHL1
UHRF1
USP13
USP18
USP3
USP47
USP9X
UTP6
UTRN
VAMP3
VAMP7
VAMP8
VASH1
VCL
VIP
VKORC1
VPS18
VPS37B
VPS37D
WASF2 (WAVE2)
WASL
WBP2
WEE1
WSB1
XBP1
XPC
XRCC5
YBX1
YEATS4
YTHDF2
YWHAG
ZBED1
ZBTB41
ZEB2
ZFHX3
ZFP36
ZKSCAN3
ZMPSTE24
ZNF217
ZNF24

## Sheet: SupplTable1_ActinCytoskeleton
Actin Cytoskeleton Pathway
ABI2
ACTN
APC
ARHGEF1
ARHGEF12
ARHGEF4
ARHGEF6
ARHGEF7
ARP2 (ARPC4)
ARP3 (ACTR3)
BAIAP2
Bradykinin
CAS
CD14
CDC42
CFL
c-RAF
CRK
c-SRC
DIAPH
DOCK1
DRF1
DRF3
EGF
ERK1
ERK2
ERM (MSN)
F2
F2R
F-actin (ACTG1)
FAK
FGD1
FGD3
FGF
FilGAP
FLNA
FN1
GIT1
GNG12
GRB2
GRLF1
GSN
Gα12
Gα13
IQGAP
LBP
LIMK
MLCK
MLCP
MYL
Myosin (MYH9)
NAP125
NHE1
NWASP
PAK
PDGF
PFN
PI3K
PI4P5K
PXN
RAC
RAS (RRAS2)
RHOA
ROCK
SHC
SOS
SSH (SSH1)
Talin (TLN1)
TIAM (TIAM1)
TMSB4
TRIO
VAV (VAV3)
VCL
WASF1 (WAVE1)
WASF2 (WAVE2)

## Sheet: Table 1 & HAEC Target Analysis
747 miR-1253 HAECs (> -1.5-fold Down)	(Table 1) Downregulated HAEC miR-1253 Targets, Hypertension- Related, & Significant in Hypertensive PBMCs	miR-1253 Predicted Targets in Actin Cytoskeleton
ABCA3	ABCB10	FLNA
ABCB10	ACO1	RHOA
ABCC3	ACSL1	WASF2 (WAVE2)
ACO1	DCUN1D5
ACSL1	DPYSL2
ACVRL1	DUSP14
ADAM19	MSN
ADAMTS1	PARP1
ADARB1	PDE12
ADCY3	POLA1
ADIPOR1	PTGER4
ADM	RAB27A
AFAP1	RSU1
AGFG1	RXRA
AGPAT5	SEC62
AHNAK	SERINC3
AIF1L	SPARC
AK3	TFRC
ALDH1A1	TMEM127
ALDH1A3	TNS3
ALDH4A1	TOPBP1
ALDH6A1	UBE2N
ALDH7A1	WASF2 (WAVE2)
ALG10B
ALG8
ALS2CR4
AMD1
AMMECR1L
AMY1A
ANAPC1
ANAPC13
ANGPT2
ANKRD28
ANKRD50
ANKS1A
ANLN
ANTXR1
ANXA11
ANXA2
ANXA2P1
ANXA3
ANXA4
API5
APLN
APPBP2
ARF3
ARHGAP18
ARHGAP30
ARHGEF10
ARHGEF6
ARIH2
ARL5A
ARL6IP4
ARPC1A
ART4
ASAP1
ASPM
ATAD2
ATF5
ATMIN
ATP1B3
ATP5G2
ATP5L
ATP5SL
ATP9A
BCKDHA
BCLAF1
BCYRN1
BICD2
BIRC3
BLVRA
BMX
BNIP3L
BRI3BP
BRWD2
BUB1B
BUB3
C11orf41
C11orf75
C12orf35
C12orf62
C13orf15
C13orf37
C14orf106
C14orf129
C14orf135
C17orf49
C1orf110
C1orf133
C1orf135
C20orf11
C20orf127
C20orf194
C21orf45
C21orf58
C22orf13
C2orf44
C3orf10
C3orf31
C6orf173
C9orf140
C9orf40
C9orf5
C9orf58
CALM1
CAPN2
CAPRIN1
CARD10
CARD8
CAST
CAV1
CAV2
CCDC14
CCDC34
CCDC85A
CCL14
CCL15
CCL16
CCL2
CCNB1
CCNB2
CCNE2
CCNY
CCT3
CD34
CD59
CD93
CDC2
CDC45L
CDC7
CDCA4
CDCA5
CDCA7
CDCA8
CDK2AP1
CDK5RAP2
CDKN3
CENPA
CENPE
CENPF
CENPK
CENPM
CENPN
CEP192
CEP55
CERK
CHST1
CHST15
CHTF8
CKAP2
CKS1B
CKS2
CLDN11
CLEC1A
CLEC2D
CLK1
CMTM6
CNN2
CNOT6
COLEC12
CP110
CPNE3
CSNK1G1
CSNK1G2
CSRP1
CSTF3
CTBP1
CTPS
CTSB
CTSK
CTTN
CXCL1
CXCL2
CXCL6
CXCR7
CYB561D1
CYR61
CYTL1
CYYR1
DACH1
DAD1
DAZAP2
DCAF10
DCUN1D5
DDX21
DEK
DEPDC1
DEPDC1B
DERA
DHRS1
DIAPH3
DKK1
DLGAP5
DNAJB12
DNAJB4
DONSON
DPY19L1
DPYSL2
DPYSL3
DTL
DUSP14
DUSP3
DUT
E2F2
ECT2
EDN1
EEF1A1
EHD1
EI24
EIF1AX
EIF4A1
EIF4A3
ELOVL1
ENC1
ENOSF1
EPM2AIP1
EPS8
ETS2
EXO1
F11R
FAM108C1
FAM111A
FAM131A
FAM72D
FAM89A
FANCD2
FANCI
FAR1
FBXO5
FEN1
FER1L3
FHL2
FHL3
FILIP1L
FLI1
FLJ40504
FLNB
FOXM1
FRAG1
FRMD4A
FRMD8
FRYL
FST
GABBR2
GALNT10
GCHFR
GHITM
GINS2
GNE
GOLPH3L
GPN3
GPR177
GRPEL1
GTSE1
H1F0
H3F3A
HADH
HCFC1R1
HDGFRP3
HDHD2
HELLS
HERPUD2
HLA-DRB3
HMGB1
HMGB1L1
HMGB2
HMGN2
HMMR
HNRNPA0
HNRNPC
HNRPA1L-2
HNRPDL
HOMER3
HOPX
HSD17B12
HSD17B2
IAH1
IBTK
ID3
IFI27L2
IFP38
IGFALS
ING4
INTS9
IPO8
IPO9
IQCK
IQGAP1
ITGB3BP
ITM2A
ITPRIP
JOSD1
JUP
KANK1
KANK2
KCTD12
KIAA0101
KIAA0114
KIF11
KIF14
KIF15
KIF20A
KIF20B
KIF23
KIF4A
KIT
KLHDC5
KLRG1
KNTC1
KPNA2
KRT7
LAMC2
LANCL1
LARP4
LCOR
LFNG
LGALS3
LGR6
LHFPL2
LHX6
LOC100128266
LOC100128337
LOC100128410
LOC100129186
LOC100129550
LOC100129759
LOC100129960
LOC100130506
LOC100130516
LOC100130835
LOC100131387
LOC100131672
LOC100132299
LOC100132547
LOC100132992
LOC148915
LOC149448
LOC201725
LOC286512
LOC341315
LOC346950
LOC347292
LOC347376
LOC388275
LOC401397
LOC440704
LOC440926
LOC440991
LOC442727
LOC642076
LOC642333
LOC642828
LOC642934
LOC643287
LOC643733
LOC643779
LOC644124
LOC644914
LOC644988
LOC645968
LOC645979
LOC646753
LOC646849
LOC646993
LOC647000
LOC647030
LOC647543
LOC648470
LOC648695
LOC648822
LOC650832
LOC651064
LOC653226
LOC653377
LOC653438
LOC727821
LOC728026
LOC728467
LOC728843
LOC729255
LOC729342
LOC729495
LOC729505
LOC730382
LOC730534
LOC730740
LPIN2
LPP
LRRC20
LRRC32
LRRC57
LSM3
LSM5
LTBP2
LUZP1
LYPD1
LYVE1
MAD2L1BP
MAN2A1
MAP2K3
MAP4K4
MAPKAP1
MARCH4
MARCKSL1
MCM10
MCM2
MCM4
MCM6
MCM7
MED14
MED19
MEF2D
MEGF6
MELK
METTL9
MFSD5
MGC39900
MGC40489
MGC61598
MGLL
MIB1
MID1
MKLN1
MKRN1
MLEC
MLF1IP
MMD
MMGT1
MPHOSPH6
MPZL2
MRLC2
MRPL51
MSN
MSRB3
MT1E
MTMR9
MTUS1
MYH10
MYH9
MYO1B
MYO5C
MYOF
MYRIP
NAP1L1
NASP
NAT13
NAV1
NAV2
NBL1
NCAPG
NCAPG2
NDUFB11
NDUFB3
NEDD4L
NEK2
NFATC2IP
NFIB
NFIC
NHP2L1
NID2
NIP7
NMT1
NMT2
NOX4
NP
NR1H3
NR5A2
NSFL1C
NTN4
NUAK1
NUCKS1
NUDT15
NUDT21
NUF2
NUP133
NUSAP1
ODC1
OIP5
OSBPL3
OXCT1
P15RS
PABPC1
PABPC1L
PAFAH1B1
PAICS
PAK1IP1
PAK2
PAPLN
PAPSS2
PAQR4
PAQR8
PARP1
PBK
PCBP2
PDCD10
PDCD6IP
PDE12
PDE4B
PDLIM1
PDPR
PDXK
PFAS
PFKM
PGF
PGM2
PHB
PHB2
PHF10
PHF19
PHKA2
PHLDB2
PIK3C2A
PLAC9
PLEKHA2
PLEKHG1
PLIN5
PLK2
PLK4
PLSCR4
PLXNA2
PMS1
PNMA2
POLA1
POLDIP2
POLDIP3
POLE2
POLE3
POLQ
POSTN
PPAPDC2
PPFIBP2
PPM1F
PPP1CB
PPP1CC
PPPDE1
PRC1
PREX1
PRKAA1
PRKCH
PRKDC
PRMT6
PRRG1
PRRG2
PRSS23
PSIP1
PSME3
PTGER4
PTGES3
PTMS
PTPRF
PTRF
PTTG1IP
PURB
PXDN
PXMP3
RAB11A
RAB22A
RAB27A
RAC1
RACGAP1
RAD51AP1
RALBP1
RAN
RAPGEF2
RASSF2
RASSF7
RBBP4
RBBP9
RBM17
REEP5
RFC3
RFC4
RGS4
RNF38
ROBO4
ROD1
RP9
RPA1
RPL15
RPL22
RPL23
RPL39L
RPL7
RPRD1A
RPS23
RPS26L
RPS6KB1
RRM1
RRM2
RSU1
RXRA
S100A16
SAR1A
SCARA3
SCCPDH
SCMH1
SDC4
SDCBP
SEC61A1
SEC62
SEPN1
SEPT11
SEPT5
SEPT7
SEPW1
SERBP1
SERINC3
SERTAD2
SETMAR
SFPQ
SFRS6
SGCB
SGOL2
SH3BGRL2
SHMT1
SIDT2
SIK3
SLC12A2
SLC15A4
SLC25A19
SLC35A5
SLC35B2
SLC35F2
SLC37A4
SLC39A1
SLC44A2
SLC7A1
SLC7A14
SLK
SMAD3
SMAD5
SMARCC1
SMC4
SMC6
SNAPIN
SNCAIP
SNORA11D
SNORD13
SNORD80
SNRNP200
SNX4
SNX5
SOX7
SPARC
SPC24
SPC25
SPIN4
SPOCK1
SQLE
STMN1
STRA13
STRADB
STS-1
STX12
STX6
SULF2
SYT11
SYT15
TCF3
TCF4
TCTN3
TFDP1
TFIP11
TFRC
THBS1
THOC2
TK1
TLE1
TMEM106B
TMEM106C
TMEM127
TMEM141
TMEM154
TMEM194
TMEM194A
TMEM47
TMEM88
TMEM97
TNFAIP1
TNFRSF21
TNFSF4
TNS3
TOP2A
TOP2B
TOPBP1
TPD52L2
TRAK1
TRIM13
TRIM33
TRIP13
TRMT5
TSG101
TSGA14
TSPAN14
TSPAN18
TSPAN9
TSTD1
TTK
TTL
TUBB
TUBD1
TUBG1
TXNRD1
TYMS
UAP1
UBE2C
UBE2D4
UBE2I
UBE2N
UBE2Q1
UBE2T
UBE4B
UBQLN1
UBQLN2
UBR7
UHRF1
URB2
USP13
USP14
USP9X
VAMP7
VASH1
VIM
VPS24
WASF2 (WAVE2)
WDR22
WDR36
WDR40A
WDR42A
WDR51A
WDR54
WRB
WSB1
WWC3
XRCC5
YTHDF2
ZAK
ZBED1
ZDHHC16
ZFYVE26
ZMAT2
ZNF185
ZNF207
ZNF323
ZNF562
ZNF828
ZWILCH
